# Supplementary material for: Advanced adenoid cystic carcinoma (ACC) is featured by SWI/SNF chromatin remodeling complex aberrations
Source: J Cancer Res Clin Oncol. 2018 Oct 31;145(1):201–11. doi: 10.1007/s00432-018-2783-5 (PMC6326013; doi:10.1007/s00432-018-2783-5)
Supplement: Supplementary file 1 — Supplementary material 1 (XLSX 230 KB) [file 432_2018_2783_MOESM1_ESM.xlsx]

## Sheet: Sub-Table 1
Supplementary Table 1. Jagielska et al..
Sub-Table 1. Gene Ontology analysis for upregulated genes in ACC
GO ID	GO ACCESSION	GO Term	p-value	corrected p-value	Count in Selection	% Count in Selection	Count in Total	% Count in Total
109	GO:0000139	Golgi membrane	1.941306E-5	0.008790582	135	5.487805	721	3.8876307
1073	GO:0001775	cell activation	1.7580272E-6	0.0010474557	144	5.8536587	745	4.017039
1115	GO:0001817	regulation of cytokine production	7.0823894E-6	0.0036815433	118	4.796748	601	3.240591
1192	GO:0001894	tissue homeostasis	1.5076148E-12	1.9200237E-9	63	2.5609756	190	1.0244796
1193	GO:0001895	retina homeostasis	5.4608693E-20	3.7091697E-16	47	1.9105691	85	0.45831984
1513	GO:0002237	response to molecule of bacterial origin	6.521597E-5	0.025954949	75	3.0487804	364	1.9626874
1525	GO:0002250	adaptive immune response	1.7596432E-19	1.1204972E-15	115	4.6747966	368	1.9842553
1527	GO:0002252	immune effector process	1.0056913E-16	2.7692944E-13	139	5.6504064	519	2.7984471
1528	GO:0002253	activation of immune response	7.5919555E-13	1.0894353E-9	126	5.121951	505	2.722959
1651	GO:0002376	immune system process	3.9872438E-17	1.1284348E-13	457	18.577236	2418	13.037852
1704	GO:0002429	immune response-activating cell surface receptor signaling pathway	7.930134E-13	1.1067864E-9	94	3.8211381	337	1.8171034
1718	GO:0002443|GO:0019723|GO:0042087	leukocyte mediated immunity	2.2269591E-17	6.482617E-14	90	3.6585367	271	1.4612316
1724	GO:0002449	lymphocyte mediated immunity	1.5764864E-18	7.300855E-15	81	3.292683	222	1.1970236
1730	GO:0002455	humoral immune response mediated by circulating immunoglobulin	2.0033306E-19	1.1599524E-15	61	2.4796748	136	0.7333118
1735	GO:0002460	adaptive immune response based on somatic recombination of immune receptors built from immunoglobulin superfamily domains	2.6689098E-18	1.0071086E-14	82	3.3333333	228	1.2293756
1957	GO:0002682	regulation of immune system process	1.5770045E-16	4.01679E-13	314	12.764228	1528	8.238974
1958	GO:0002683	negative regulation of immune system process	6.439269E-7	4.0249003E-4	70	2.8455284	294	1.5852475
1959	GO:0002684	positive regulation of immune system process	2.9063447E-16	7.222199E-13	207	8.414634	899	4.8474064
1969	GO:0002694	regulation of leukocyte activation	9.139684E-19	4.6559398E-15	152	6.1788616	560	3.019519
1971	GO:0002696	positive regulation of leukocyte activation	1.3532252E-18	6.565336E-15	120	4.878049	401	2.1621914
1975	GO:0002700	regulation of production of molecular mediator of immune response	4.9976636E-5	0.020782946	32	1.300813	118	0.6362558
1993	GO:0002718	regulation of cytokine production involved in immune response	8.199978E-5	0.030967485	21	0.85365856	66	0.3558719
2032	GO:0002757	immune response-activating signal transduction	3.6446575E-13	5.5422755E-10	117	4.756098	452	2.4371831
2039	GO:0002764	immune response-regulating signaling pathway	9.1349874E-14	1.5257531E-10	122	4.9593496	470	2.5342393
2043	GO:0002768	immune response-regulating cell surface receptor signaling pathway	1.3479442E-13	2.1799049E-10	99	4.02439	353	1.9033754
2066	GO:0002791	regulation of peptide secretion	1.18573025E-5	0.00561893	56	2.2764227	238	1.2832956
2208	GO:0003008	system process	9.010633E-6	0.0045447513	349	14.186992	2130	11.484957
2287	GO:0003094	glomerular filtration	6.1664196E-6	0.0032218448	11	0.44715446	19	0.102447964
2646	GO:0003707	steroid hormone receptor activity	1.6315356E-5	0.007555793	21	0.85365856	60	0.3235199
2665	GO:0003756	protein disulfide isomerase activity	7.5529286E-5	0.029259425	12	0.4878049	27	0.14558396
2673	GO:0003823	antigen binding	5.2809333E-16	1.1209226E-12	68	2.7642276	189	1.0190877
2917	GO:0004114	3',5'-cyclic-nucleotide phosphodiesterase activity	1.1621128E-4	0.042743955	12	0.4878049	28	0.15097596
3202	GO:0004556	alpha-amylase activity	5.551267E-6	0.0029304947	6	0.24390244	6	0.03235199
3483	GO:0004879	ligand-dependent nuclear receptor activity	1.8995577E-5	0.008639938	22	0.8943089	65	0.3504799
3644	GO:0005102	receptor binding	5.362264E-11	5.5747872E-8	303	12.317073	1611	8.686509
3723	GO:0005215|GO:0005478	transporter activity	3.250376E-6	0.0018046389	227	9.227642	1288	6.944894
3904	GO:0005576	extracellular region	3.685562E-16	8.732557E-13	794	32.276424	4719	25.44484
3940	GO:0005615	extracellular space	5.991085E-16	1.245706E-12	313	12.7235775	1536	8.282109
4067	GO:0005783	endoplasmic reticulum	2.8039976E-8	2.2494693E-5	303	12.317073	1706	9.198749
4073	GO:0005789	endoplasmic reticulum membrane	2.0869495E-8	1.7286735E-5	192	7.804878	988	5.3272943
4077	GO:0005793	ER-Golgi intermediate compartment	7.916827E-7	4.888475E-4	34	1.3821138	108	0.5823358
4078	GO:0005794	Golgi apparatus	9.598084E-8	6.935401E-5	278	11.300813	1569	8.460045
4083	GO:0005801	cis-Golgi network	1.3175356E-4	0.0471003	16	0.6504065	45	0.24263993
4144	GO:0005886|GO:0005904	plasma membrane	1.9599517E-12	2.4652815E-9	829	33.69919	5139	27.709478
4145	GO:0005887	integral to plasma membrane	2.874908E-7	1.9019951E-4	292	11.869919	1674	9.026205
4215	GO:0005975	carbohydrate metabolic process	6.335992E-7	3.984793E-4	171	6.9512196	901	4.8581905
4327	GO:0006091	generation of precursor metabolites and energy	3.712308E-6	0.0020225933	91	3.699187	430	2.3185592
4344	GO:0006112	energy reserve metabolic process	3.6571113E-5	0.015721573	42	1.7073171	169	0.91124773
4626	GO:0006486	protein glycosylation	1.5217402E-11	1.6493729E-8	92	3.7398374	343	1.8494554
4627	GO:0006487	protein N-linked glycosylation	8.8114724E-8	6.5054235E-5	55	2.2357724	201	1.0837916
4909	GO:0006810|GO:0015457|GO:0015460	transport	7.786871E-14	1.3446744E-10	685	27.845528	4061	21.896906
4910	GO:0006811	ion transport	2.366632E-9	2.2326115E-6	214	8.699187	1098	5.920414
4911	GO:0006812|GO:0006819|GO:0015674	cation transport	4.714902E-8	3.6669713E-5	162	6.585366	812	4.3783026
4942	GO:0006855	drug transmembrane transport	2.5767845E-6	0.0014666661	15	0.6097561	31	0.16715194
4955	GO:0006873	cellular ion homeostasis	1.7237382E-7	1.1866312E-4	168	6.8292685	865	4.6640787
4956	GO:0006874	cellular calcium ion homeostasis	1.26671E-4	0.045442797	69	2.804878	335	1.8063195
4957	GO:0006875	cellular metal ion homeostasis	4.802779E-7	3.0970035E-4	95	3.8617885	434	2.3401272
4977	GO:0006897|GO:0016193|GO:0016196	endocytosis	9.706253E-13	1.2678363E-9	138	5.609756	578	3.116575
4978	GO:0006898	receptor-mediated endocytosis	1.271441E-16	3.401577E-13	91	3.699187	287	1.5475035
4979	GO:0006900|GO:0006902	membrane budding	5.2158433E-5	0.021514622	30	1.2195122	108	0.5823358
4985	GO:0006909	phagocytosis	5.2262748E-18	1.9016928E-14	74	3.00813	196	1.0568317
4986	GO:0006910	phagocytosis, recognition	6.7240704E-25	1.14179246E-20	58	2.3577235	103	0.5553758
4987	GO:0006911	phagocytosis, engulfment	1.1168583E-22	1.1379005E-18	58	2.3577235	111	0.5985118
5018	GO:0006950	response to stress	8.956187E-6	0.004539764	599	24.349594	3886	20.953306
5019	GO:0006952|GO:0002217|GO:0042829	defense response	2.3359044E-8	1.9192854E-5	309	12.560976	1749	9.430605
5022	GO:0006955	immune response	4.0479823E-15	7.498633E-12	327	13.292683	1650	8.896797
5023	GO:0006956	complement activation	4.9135614E-22	4.5506034E-18	65	2.6422765	138	0.74409574
5025	GO:0006958	complement activation, classical pathway	5.3597446E-22	4.5506034E-18	61	2.4796748	124	0.6686078
5026	GO:0006959	humoral immune response	1.7336971E-17	5.697938E-14	88	3.5772357	261	1.4073116
5195	GO:0007165|GO:0023033	signal transduction	7.771374E-12	9.100908E-9	807	32.80488	5013	27.030087
5196	GO:0007166	cell surface receptor linked signaling pathway	6.718892E-5	0.026532862	469	19.06504	3034	16.359324
5565	GO:0007610	behavior	1.2149439E-5	0.005730713	119	4.8373985	614	3.3106868
5618	GO:0008037	cell recognition	3.3937458E-13	5.2389176E-10	71	2.886179	221	1.1916317
5624	GO:0008047	enzyme activator activity	5.8286932E-5	0.023659395	96	3.902439	491	2.6474712
5809	GO:0008289	lipid binding	5.5474817E-7	3.5547162E-4	141	5.731707	712	3.8391027
5840	GO:0008324	cation transmembrane transporter activity	9.439532E-6	0.0046914034	120	4.878049	617	3.326863
6468	GO:0009100	glycoprotein metabolic process	7.0368004E-12	8.336484E-9	119	4.8373985	482	2.5989432
6469	GO:0009101	glycoprotein biosynthetic process	1.3054433E-10	1.343473E-7	101	4.105691	404	2.1783674
6884	GO:0009607	response to biotic stimulus	2.4901314E-15	4.6982344E-12	233	9.471544	1074	5.791006
6892	GO:0009617|GO:0009618|GO:0009680	response to bacterium	1.3020833E-16	3.401577E-13	165	6.707317	659	3.5533268
7146	GO:0009894	regulation of catabolic process	6.308401E-7	3.984793E-4	212	8.617887	1163	6.270894
7149	GO:0009897	external side of plasma membrane	4.2450866E-27	2.162533E-22	126	5.121951	353	1.9033754
7213	GO:0009966|GO:0035466	regulation of signal transduction	8.5319225E-6	0.004368175	387	15.731708	2397	12.92462
7228	GO:0009986|GO:0009928|GO:0009929	cell surface	1.9944303E-18	8.466692E-15	201	8.170732	828	4.4645743
7271	GO:0010033	response to organic substance	4.646099E-6	0.0024913861	408	16.585365	2527	13.62558
7548	GO:0010324	membrane invagination	1.032881E-12	1.3320771E-9	138	5.609756	584	3.148927
7842	GO:0010627	regulation of intracellular protein kinase cascade	9.9362114E-5	0.037218433	158	6.4227643	902	4.8635826
7861	GO:0010646	regulation of cell communication	3.6639784E-7	2.377713E-4	370	15.04065	2209	11.910924
8080	GO:0010871	negative regulation of receptor biosynthetic process	1.220807E-4	0.044114474	6	0.24390244	8	0.043135986
8149	GO:0010941	regulation of cell death	7.948626E-5	0.030331016	247	10.04065	1485	8.007117
8167	GO:0010959	regulation of metal ion transport	1.3937765E-4	0.0494786	66	2.682927	318	1.7146554
8211	GO:0012505	endomembrane system	1.9196613E-11	2.0373212E-8	419	17.03252	2351	12.676588
8212	GO:0012506	vesicle membrane	1.2163722E-6	7.409744E-4	109	4.4308944	526	2.8361912
8494	GO:0015075	ion transmembrane transporter activity	7.5591274E-6	0.0039094132	145	5.894309	771	4.157231
8749	GO:0015399	primary active transmembrane transporter activity	4.062248E-5	0.017244928	33	1.3414634	122	0.6578238
8753	GO:0015405	P-P-bond-hydrolysis-driven transmembrane transporter activity	4.062248E-5	0.017244928	33	1.3414634	122	0.6578238
9154	GO:0015893	drug transport	1.0734371E-5	0.0051989825	15	0.6097561	34	0.18332794
9238	GO:0015980	energy derivation by oxidation of organic compounds	2.0947637E-6	0.001226569	81	3.292683	366	1.9734714
9266	GO:0016020	membrane	8.6200304E-16	1.6889299E-12	1429	58.08943	9361	50.474495
9267	GO:0016021	integral to membrane	7.906043E-13	1.1067864E-9	900	36.585365	5610	30.249111
9268	GO:0016023	cytoplasmic membrane-bounded vesicle	4.684914E-10	4.5895962E-7	230	9.349593	1184	6.384126
9286	GO:0016044	cellular membrane organization	8.0920394E-13	1.1068996E-9	227	9.227642	1100	5.931198
9306	GO:0016064	immunoglobulin mediated immune response	2.2366627E-18	8.764625E-15	69	2.804878	173	0.93281573
9389	GO:0016160	amylase activity	3.4432225E-5	0.014864806	6	0.24390244	7	0.03774399
9409	GO:0016192|GO:0006899	vesicle-mediated transport	3.8492215E-10	3.8448454E-7	265	10.772358	1402	7.5595818
9463	GO:0016266	O-glycan processing	1.3254154E-4	0.04721632	21	0.85365856	68	0.3666559
9861	GO:0016820	hydrolase activity, acting on acid anhydrides, catalyzing transmembrane movement of substances	2.8710421E-5	0.012554223	32	1.300813	115	0.6200798
9897	GO:0016862	intramolecular oxidoreductase activity, interconverting keto- and enol-groups	1.1621128E-4	0.042743955	12	0.4878049	28	0.15097596
9899	GO:0016864	intramolecular oxidoreductase activity, transposing S-S bonds	7.5529286E-5	0.029259425	12	0.4878049	27	0.14558396
10307	GO:0018196	peptidyl-asparagine modification	6.2565825E-8	4.7218215E-5	53	2.1544716	189	1.0190877
10385	GO:0018279	protein N-linked glycosylation via asparagine	5.1620507E-8	3.967472E-5	53	2.1544716	188	1.0136957
11218	GO:0019216	regulation of lipid metabolic process	1.9534122E-5	0.008806262	62	2.5203252	276	1.4881915
11693	GO:0019722	calcium-mediated signaling	9.3014205E-5	0.034969237	29	1.1788617	106	0.5715518
11694	GO:0019724	B cell mediated immunity	2.194117E-18	8.764625E-15	70	2.8455284	177	0.9543837
11695	GO:0019725	cellular homeostasis	1.6672246E-8	1.4312395E-5	203	8.252032	1054	5.683166
11700	GO:0019730|GO:0006960|GO:0019735	antimicrobial humoral response	4.2774872E-12	5.1881868E-9	36	1.4634147	80	0.43135986
11701	GO:0019731|GO:0006961|GO:0019733	antibacterial humoral response	3.702617E-12	4.6004587E-9	35	1.4227642	76	0.40979186
11767	GO:0019814	immunoglobulin complex	8.16859E-28	8.32249E-23	58	2.3577235	94	0.50684786
12547	GO:0022857|GO:0005386|GO:0015646	transmembrane transporter activity	2.1832632E-6	0.001271084	187	7.601626	1021	5.5052304
12572	GO:0022890|GO:0015082	inorganic cation transmembrane transporter activity	2.3738601E-5	0.010607827	65	2.6422765	295	1.5906395
12573	GO:0022891	substrate-specific transmembrane transporter activity	4.0190687E-5	0.017204998	164	6.6666665	919	4.9552464
12601	GO:0023051	regulation of signaling	3.124169E-8	2.4867419E-5	462	18.780487	2784	15.011323
12602	GO:0023052|GO:0023046	signaling	8.046656E-14	1.3663763E-10	892	36.260162	5519	29.758438
12608	GO:0030001	metal ion transport	4.247862E-6	0.002302071	125	5.0813007	638	3.440095
12610	GO:0030003	cellular cation homeostasis	1.9657488E-8	1.6416265E-5	112	4.5528455	504	2.7175672
12708	GO:0030133	transport vesicle	4.1280953E-5	0.017451745	50	2.0325203	214	1.1538876
12710	GO:0030135|GO:0005909	coated vesicle	1.0259938E-4	0.038150508	76	3.0894308	375	2.0219994
12712	GO:0030137	COPI-coated vesicle	1.730127E-5	0.007904589	12	0.4878049	24	0.12940796
12715	GO:0030141	stored secretory granule	5.3717416E-5	0.02189179	72	2.9268293	344	1.8548474
12727	GO:0030155	regulation of cell adhesion	1.5569567E-5	0.0072765616	81	3.292683	385	2.0759194
12780	GO:0030217|GO:0042112|GO:0046652	T cell differentiation	1.1872606E-4	0.043511838	35	1.4227642	139	0.74948776
12794	GO:0030234	enzyme regulator activity	2.3905259E-6	0.0013682946	212	8.617887	1191	6.4218698
12805	GO:0030246	carbohydrate binding	5.9412578E-6	0.0031202028	103	4.1869917	507	2.7337432
13100	GO:0030626	U12 snRNA binding	1.220807E-4	0.044114474	6	0.24390244	8	0.043135986
13130	GO:0030659	cytoplasmic vesicle membrane	2.3605674E-6	0.0013587805	105	4.268293	509	2.744527
13137	GO:0030667	secretory granule membrane	9.319925E-6	0.004677594	25	1.0162601	76	0.40979186
13352	GO:0030888	regulation of B cell proliferation	4.3137147E-6	0.0023253898	22	0.8943089	60	0.3235199
13547	GO:0031090	organelle membrane	1.7187931E-8	1.4593132E-5	519	21.09756	3156	17.017147
13568	GO:0031111	negative regulation of microtubule polymerization or depolymerization	7.021064E-5	0.027619088	16	0.6504065	43	0.23185593
13643	GO:0031210	phosphatidylcholine binding	3.5420006E-10	3.5730034E-7	24	0.9756098	46	0.24803191
13656	GO:0031224	intrinsic to membrane	9.138337E-13	1.2091567E-9	913	37.113823	5706	30.766743
13658	GO:0031226	intrinsic to plasma membrane	2.8070517E-7	1.8692404E-4	302	12.2764225	1740	9.382077
13759	GO:0031329	regulation of cellular catabolic process	2.408415E-5	0.0107152425	186	7.5609756	1054	5.683166
13833	GO:0031410	cytoplasmic vesicle	7.587387E-10	7.362225E-7	247	10.04065	1297	6.9934216
14393	GO:0031982	vesicle	6.9635395E-22	5.4574887E-18	704	28.617886	3896	21.007225
14399	GO:0031988	membrane-bounded vesicle	1.8095878E-23	2.0485346E-19	693	28.170732	3773	20.34401
14511	GO:0032101	regulation of response to external stimulus	1.13483205E-4	0.0420441	119	4.8373985	645	3.477839
14904	GO:0032496	response to lipopolysaccharide	5.3717416E-5	0.02189179	72	2.9268293	344	1.8548474
14909	GO:0032501|GO:0050874	multicellular organismal process	1.8795623E-8	1.5826232E-5	1033	41.99187	6839	36.875877
15082	GO:0032680	regulation of tumor necrosis factor production	1.0025222E-4	0.03741429	32	1.300813	122	0.6578238
15245	GO:0032844	regulation of homeostatic process	1.7062631E-6	0.0010286449	95	3.8617885	446	2.4048312
15280	GO:0032879	regulation of localization	8.1482304E-13	1.1068996E-9	406	16.504065	2217	11.954061
15345	GO:0032944	regulation of mononuclear cell proliferation	1.2619338E-7	8.86696E-5	60	2.4390244	229	1.2347676
15347	GO:0032946	positive regulation of mononuclear cell proliferation	7.326229E-5	0.028598689	38	1.5447154	152	0.8195837
15516	GO:0033116	ER-Golgi intermediate compartment membrane	1.07669985E-5	0.0051989825	22	0.8943089	63	0.3396959
16504	GO:0034121	regulation of toll-like receptor signaling pathway	2.2187525E-5	0.009958391	18	0.73170733	48	0.2588159
16505	GO:0034122	negative regulation of toll-like receptor signaling pathway	1.0655964E-6	6.5401965E-4	14	0.5691057	26	0.14019196
16603	GO:0034220	ion transmembrane transport	7.892937E-6	0.004061436	157	6.382114	848	4.5724144
17348	GO:0034976	response to endoplasmic reticulum stress	5.17916E-8	3.967472E-5	52	2.113821	183	0.9867357
17358	GO:0034987	immunoglobulin receptor binding	1.8183474E-25	4.6315147E-21	56	2.2764227	95	0.5122398
18497	GO:0042127	regulation of cell proliferation	8.206605E-5	0.030967485	265	10.772358	1608	8.670333
18536	GO:0042175	nuclear outer membrane-endoplasmic reticulum membrane network	2.4865892E-8	2.0267502E-5	195	7.9268293	1009	5.4405265
18582	GO:0042221	response to chemical stimulus	1.615535E-7	1.12737835E-4	606	24.634146	3823	20.61361
18832	GO:0042493|GO:0017035	response to drug	7.969731E-8	5.9269227E-5	110	4.4715447	505	2.722959
18906	GO:0042571	immunoglobulin complex, circulating	8.135839E-27	2.7630405E-22	56	2.2764227	91	0.49067184
18925	GO:0042592	homeostatic process	9.800696E-14	1.6105396E-10	338	13.739838	1751	9.441389
18956	GO:0042626	ATPase activity, coupled to transmembrane movement of substances	1.6013077E-5	0.0074496665	32	1.300813	112	0.60390383
19066	GO:0042742|GO:0042830	defense response to bacterium	7.5323765E-16	1.5047627E-12	98	3.9837399	323	1.7416154
19151	GO:0042834	peptidoglycan binding	5.392859E-13	7.8492324E-10	24	0.9756098	37	0.19950394
19298	GO:0042981	regulation of apoptosis	4.9799775E-5	0.020782946	238	9.674797	1414	7.6242857
19381	GO:0043067|GO:0043070	regulation of programmed cell death	3.0695675E-5	0.013308084	241	9.796748	1424	7.6782055
19392	GO:0043085	positive regulation of catalytic activity	1.0002578E-5	0.004899534	280	11.382113	1663	8.966893
19479	GO:0043176	amine binding	2.0779105E-6	0.0012237336	50	2.0325203	204	1.0999676
19481	GO:0043178	alcohol binding	7.886281E-7	4.888475E-4	28	1.1382114	85	0.45831984
19529	GO:0043230	extracellular organelle	2.0279363E-17	6.076893E-14	544	22.113821	2976	16.046587
19568	GO:0043269	regulation of ion transport	2.7126003E-5	0.011925297	98	3.9837399	494	2.6636472
19673	GO:0043401	steroid hormone mediated signaling pathway	2.883658E-5	0.012555502	21	0.85365856	62	0.3343039
19685	GO:0043413	macromolecule glycosylation	1.5217402E-11	1.6493729E-8	92	3.7398374	343	1.8494554
19758	GO:0043492	ATPase activity, coupled to movement of substances	1.2917059E-5	0.0060647107	35	1.4227642	126	0.6793918
19952	GO:0043687	post-translational protein modification	2.3532702E-6	0.0013587805	87	3.5365853	402	2.1675832
20308	GO:0044057	regulation of system process	5.927543E-5	0.023965161	126	5.121951	680	3.6665587
20343	GO:0044093	positive regulation of molecular function	4.7441754E-6	0.0025306584	323	13.130081	1938	10.449693
20512	GO:0044262|GO:0006092	cellular carbohydrate metabolic process	2.6541919E-8	2.1461889E-5	137	5.5691056	654	3.526367
20615	GO:0044421	extracellular region part	3.198768E-16	7.759605E-13	704	28.617886	4095	22.080233
20619	GO:0044425	membrane part	4.4075797E-19	2.3634843E-15	1161	47.19512	7217	38.91405
20625	GO:0044431	Golgi apparatus part	3.0127794E-7	1.9803493E-4	181	7.3577237	954	5.143966
20626	GO:0044432	endoplasmic reticulum part	3.2832517E-8	2.5931082E-5	221	8.98374	1177	6.346382
20627	GO:0044433	cytoplasmic vesicle part	3.320484E-6	0.001828672	118	4.796748	598	3.224415
20638	GO:0044444	cytoplasmic part	8.893009E-8	6.518386E-5	1242	50.487804	8432	45.46533
20652	GO:0044459	plasma membrane part	4.916106E-13	7.2590256E-10	572	23.252033	3328	17.94457
20733	GO:0045087|GO:0002226	innate immune response	2.1117503E-9	2.0107818E-6	226	9.186992	1178	6.3517737
20932	GO:0045321	leukocyte activation	1.0283232E-7	7.326554E-5	106	4.3089433	484	2.6097271
21377	GO:0045785	positive regulation of cell adhesion	5.2834665E-5	0.021705681	45	1.8292683	188	1.0136957
22162	GO:0046649	lymphocyte activation	1.7349329E-6	0.0010397764	88	3.5772357	405	2.1837592
22386	GO:0046883	regulation of hormone secretion	1.2073178E-4	0.044088323	59	2.398374	275	1.4827995
23639	GO:0048199	vesicle targeting, to, from or within Golgi	7.594527E-5	0.029309133	24	0.9756098	80	0.43135986
23910	GO:0048518|GO:0043119	positive regulation of biological process	1.751323E-11	1.8782302E-8	797	32.398373	4953	26.706568
23911	GO:0048519|GO:0043118	negative regulation of biological process	8.675025E-6	0.004419233	652	26.504065	4263	22.986088
23914	GO:0048522|GO:0051242	positive regulation of cellular process	8.037192E-9	7.4441964E-6	712	28.943089	4495	24.237032
23915	GO:0048523|GO:0051243	negative regulation of cellular process	9.422713E-6	0.0046914034	594	24.146341	3852	20.769978
23973	GO:0048583	regulation of response to stimulus	1.1183592E-11	1.2385104E-8	577	23.455284	3412	18.397497
23974	GO:0048584	positive regulation of response to stimulus	8.044062E-12	9.3132E-9	323	13.130081	1713	9.236493
24249	GO:0048871	multicellular organismal homeostasis	7.010476E-16	1.4285113E-12	81	3.292683	243	1.3102555
24256	GO:0048878	chemical homeostasis	9.319616E-9	8.554236E-6	239	9.715447	1274	6.8694057
24976	GO:0050670	regulation of lymphocyte proliferation	2.541612E-7	1.7036164E-4	59	2.398374	228	1.2293756
24977	GO:0050671	positive regulation of lymphocyte proliferation	1.412126E-4	0.04995594	37	1.504065	151	0.81419176
25014	GO:0050708	regulation of protein secretion	1.2210236E-4	0.044114474	46	1.8699187	200	1.0783997
25081	GO:0050776	regulation of immune response	9.688515E-12	1.0967834E-8	192	7.804878	903	4.868974
25083	GO:0050778	positive regulation of immune response	1.4626556E-14	2.5705073E-11	150	6.097561	609	3.283727
25094	GO:0050789|GO:0050791	regulation of biological process	3.2591322E-6	0.0018046389	1545	62.80488	10851	58.50857
25095	GO:0050790	regulation of catalytic activity	1.1827508E-5	0.00561893	403	16.382114	2516	13.566268
25097	GO:0050793	regulation of developmental process	7.881688E-5	0.030302577	342	13.902439	2143	11.555053
25098	GO:0050794|GO:0051244	regulation of cellular process	5.696628E-7	3.6274717E-4	1475	59.95935	10256	55.300335
25104	GO:0050801	ion homeostasis	1.0931031E-7	7.734011E-5	183	7.4390244	953	5.138574
25132	GO:0050829	defense response to Gram-negative bacterium	1.8044933E-7	1.2338864E-4	29	1.1788617	80	0.43135986
25154	GO:0050851	antigen receptor-mediated signaling pathway	2.2079424E-13	3.5149075E-10	84	3.4146342	281	1.5151515
25156	GO:0050853	B cell receptor signaling pathway	4.279936E-25	8.721144E-21	65	2.6422765	125	0.6739998
25167	GO:0050864	regulation of B cell activation	2.2451585E-24	3.2677974E-20	85	3.4552846	201	1.0837916
25168	GO:0050865	regulation of cell activation	8.904061E-18	3.128213E-14	156	6.3414636	594	3.202847
25170	GO:0050867	positive regulation of cell activation	1.1390608E-17	3.8684042E-14	120	4.878049	411	2.2161112
25174	GO:0050871	positive regulation of B cell activation	1.5782054E-23	2.0099243E-19	73	2.9674797	160	0.8627197
25195	GO:0050896|GO:0051869	response to stimulus	8.666199E-13	1.161773E-9	1213	49.308945	7902	42.60757
25296	GO:0050997	quaternary ammonium group binding	8.523442E-10	8.192478E-7	24	0.9756098	51	0.2749919
25345	GO:0051046	regulation of secretion	2.1710949E-11	2.2804116E-8	156	6.3414636	699	3.7690067
25346	GO:0051047	positive regulation of secretion	1.2641706E-4	0.045442797	70	2.8455284	341	1.8386714
25348	GO:0051049	regulation of transport	4.4738662E-13	6.70317E-10	316	12.845529	1631	8.794349
25349	GO:0051050	positive regulation of transport	3.405614E-6	0.0018654716	145	5.894309	760	4.0979185
25391	GO:0051094	positive regulation of developmental process	7.060395E-5	0.027666984	175	7.113821	1001	5.3973904
25476	GO:0051179	localization	1.3324327E-15	2.5613893E-12	840	34.146343	5064	27.305079
25529	GO:0051234	establishment of localization	2.9959783E-13	4.6960363E-10	699	28.414635	4183	22.55473
25534	GO:0051239	regulation of multicellular organismal process	4.330516E-8	3.3939268E-5	443	18.008131	2661	14.348107
25535	GO:0051240	positive regulation of multicellular organismal process	5.165921E-6	0.0027412756	146	5.9349594	772	4.1626225
25541	GO:0051249	regulation of lymphocyte activation	2.0493047E-19	1.1599524E-15	143	5.8130083	506	2.728351
25543	GO:0051251	positive regulation of lymphocyte activation	1.7760773E-18	7.867562E-15	115	4.6747966	378	2.0381753
25626	GO:0051336	regulation of hydrolase activity	3.330899E-7	2.1754196E-4	239	9.715447	1328	7.1605735
25635	GO:0051345	positive regulation of hydrolase activity	2.2510676E-7	1.5188601E-4	174	7.0731707	906	4.8851504
25987	GO:0051704|GO:0051706	multi-organism process	1.4633246E-14	2.5705073E-11	270	10.97561	1313	7.079694
25989	GO:0051707|GO:0009613|GO:0042828	response to other organism	8.133768E-15	1.4798234E-11	200	8.130081	886	4.7773104
25998	GO:0051716	cellular response to stimulus	1.9528139E-7	1.3264039E-4	961	39.06504	6383	34.417126
26912	GO:0055065	metal ion homeostasis	1.0083056E-7	7.234525E-5	105	4.268293	478	2.5773752
26920	GO:0055074	calcium ion homeostasis	4.889048E-5	0.0204986	73	2.9674797	349	1.8818074
26926	GO:0055080	cation homeostasis	2.7784821E-9	2.5970917E-6	130	5.284553	591	3.186671
26928	GO:0055082	cellular chemical homeostasis	9.384849E-8	6.8297595E-5	183	7.4390244	951	5.1277905
26931	GO:0055085	transmembrane transport	1.6846191E-7	1.16759045E-4	226	9.186992	1233	6.648334
27222	GO:0060249	anatomical structure homeostasis	1.976904E-6	0.0011710173	69	2.804878	297	1.6014235
27236	GO:0060263	regulation of respiratory burst	6.601484E-5	0.026170658	11	0.44715446	23	0.12401596
27240	GO:0060267	positive regulation of respiratory burst	2.7155076E-5	0.011925297	10	0.40650406	18	0.09705597
27314	GO:0060341	regulation of cellular localization	2.7506414E-10	2.8024647E-7	207	8.414634	1029	5.548366
27990	GO:0061024	membrane organization	6.253969E-12	7.496231E-9	245	9.95935	1232	6.642942
28364	GO:0065007	biological regulation	1.2218175E-6	7.409744E-4	1614	65.60976	11352	61.209965
28365	GO:0065008	regulation of biological quality	4.3104456E-10	4.2637438E-7	590	23.98374	3574	19.271002
28366	GO:0065009	regulation of molecular function	3.2296907E-6	0.0018046389	478	19.430895	3004	16.197563
28367	GO:0065010	extracellular membrane-bounded organelle	2.0279363E-17	6.076893E-14	544	22.113821	2976	16.046587
28428	GO:0070062	extracellular vesicular exosome	1.8887333E-17	6.0134935E-14	544	22.113821	2975	16.041195
28451	GO:0070085	glycosylation	1.0386208E-11	1.1628449E-8	93	3.7804878	346	1.8656315
28566	GO:0070201	regulation of establishment of protein localization	4.2388678E-5	0.01784599	101	4.105691	518	2.793055
28736	GO:0070372	regulation of ERK1 and ERK2 cascade	6.2222694E-5	0.02495866	53	2.1544716	240	1.2940795
29027	GO:0070663	regulation of leukocyte proliferation	5.961517E-8	4.532712E-5	62	2.5203252	235	1.2671196
29029	GO:0070665	positive regulation of leukocyte proliferation	5.092164E-5	0.021089848	39	1.5853659	155	0.83575976
29202	GO:0070838	divalent metal ion transport	8.137132E-5	0.030934475	61	2.4796748	283	1.5259355
29251	GO:0070887	cellular response to chemical stimulus	3.1238599E-6	0.0017584059	378	15.365853	2304	12.423164
29580	GO:0071216	cellular response to biotic stimulus	7.957459E-8	5.9269227E-5	74	3.00813	301	1.6229914
29583	GO:0071219	cellular response to molecule of bacterial origin	3.0203846E-6	0.0017096055	43	1.7479675	159	0.8573277
29586	GO:0071222	cellular response to lipopolysaccharide	9.509424E-6	0.0047031967	40	1.6260163	150	0.80879974
29674	GO:0071310	cellular response to organic substance	1.0935121E-5	0.0052552563	292	11.869919	1746	9.414429
30109	GO:0071745	IgA immunoglobulin complex	1.6716799E-8	1.4312395E-5	10	0.40650406	11	0.059311982
30110	GO:0071746	IgA immunoglobulin complex, circulating	1.6716799E-8	1.4312395E-5	10	0.40650406	11	0.059311982
30112	GO:0071748	monomeric IgA immunoglobulin complex	1.6716799E-8	1.4312395E-5	10	0.40650406	11	0.059311982
30113	GO:0071749	polymeric IgA immunoglobulin complex	1.6716799E-8	1.4312395E-5	10	0.40650406	11	0.059311982
30114	GO:0071750	dimeric IgA immunoglobulin complex	1.6716799E-8	1.4312395E-5	10	0.40650406	11	0.059311982
30115	GO:0071751	secretory IgA immunoglobulin complex	1.6716799E-8	1.4312395E-5	10	0.40650406	11	0.059311982
30116	GO:0071752	secretory dimeric IgA immunoglobulin complex	1.6716799E-8	1.4312395E-5	10	0.40650406	11	0.059311982
30117	GO:0071753	IgM immunoglobulin complex	4.3900204E-16	9.516447E-13	22	0.8943089	26	0.14019196
30118	GO:0071754	IgM immunoglobulin complex, circulating	4.3900204E-16	9.516447E-13	22	0.8943089	26	0.14019196
30120	GO:0071756	pentameric IgM immunoglobulin complex	4.3900204E-16	9.516447E-13	22	0.8943089	26	0.14019196
30121	GO:0071757	hexameric IgM immunoglobulin complex	4.3900204E-16	9.516447E-13	22	0.8943089	26	0.14019196
30306	GO:0071944	cell periphery	4.0714337E-12	4.9977604E-9	842	34.227642	5247	28.291815
30735	GO:0072376	protein activation cascade	1.3838102E-20	1.0070584E-16	70	2.8455284	164	0.8842877
30859	GO:0072503	cellular divalent inorganic cation homeostasis	9.823967E-6	0.0048352918	76	3.0894308	351	1.8925914
30863	GO:0072507	divalent inorganic cation homeostasis	1.0332302E-5	0.0050368262	80	3.2520325	375	2.0219994
30867	GO:0072511	divalent inorganic cation transport	6.00056E-5	0.02416448	62	2.5203252	286	1.5421115
30918	GO:0072562	blood microparticle	9.423144E-12	1.0787281E-8	67	2.7235773	216	1.1646717
31601	GO:0090003	regulation of establishment of protein localization in plasma membrane	1.6597502E-5	0.007651677	17	0.6910569	43	0.23185593
31602	GO:0090004	positive regulation of establishment of protein localization in plasma membrane	7.9475474E-5	0.030331016	13	0.52845526	31	0.16715194
31678	GO:0090087	regulation of peptide transport	1.18573025E-5	0.00561893	56	2.2764227	238	1.2832956
31867	GO:0090276	regulation of peptide hormone secretion	2.6431413E-5	0.011708431	54	2.195122	233	1.2563356
32122	GO:2000021	regulation of ion homeostasis	1.7005197E-5	0.007804316	53	2.1544716	224	1.2078077
32127	GO:2000026	regulation of multicellular organismal development	6.263743E-5	0.025026489	273	11.097561	1663	8.966893

## Sheet: Sub-Table 2
Supplementary Table 1. Jagielska et al..
Sub-Table 2. Gene Ontology analysis for downregulated genes in ACC
GO ID	GO ACCESSION	GO Term	p-value	corrected p-value	Count in Selection	% Count in Selection	Count in Total	% Count in Total
50	GO:0000070|GO:0016359	mitotic sister chromatid segregation	4.047149E-11	2.1571356E-8	42	1.2586155	85	0.45831984
53	GO:0000075	cell cycle checkpoint	2.1746767E-13	1.4133608E-10	88	2.6370993	229	1.2347676
59	GO:0000082	G1/S transition of mitotic cell cycle	2.320713E-9	1.007682E-6	68	2.0377584	188	1.0136957
63	GO:0000086	G2/M transition of mitotic cell cycle	1.4998128E-14	1.0869569E-11	71	2.1276596	161	0.8681117
64	GO:0000087	M phase of mitotic cell cycle	2.5912481E-24	3.304243E-21	148	4.4351215	365	1.9680793
92	GO:0000118	histone deacetylase complex	1.6678804E-4	0.029018596	23	0.6892418	60	0.3235199
95	GO:0000122|GO:0010553|GO:0045816	negative regulation of transcription from RNA polymerase II promoter	4.2635143E-5	0.008339702	180	5.3940663	762	4.1087027
96	GO:0000123	histone acetyltransferase complex	3.6416105E-7	1.082141E-4	37	1.1087804	91	0.49067184
119	GO:0000151	ubiquitin ligase complex	2.2098811E-5	0.004543211	76	2.2774947	269	1.4504476
131	GO:0000166	nucleotide binding	1.1304165E-19	1.0845242E-16	601	18.01019	2429	13.097164
139	GO:0000175	3'-5'-exoribonuclease activity	1.8857922E-4	0.03230774	14	0.4195385	29	0.15636794
159	GO:0000209	protein polyubiquitination	1.6654401E-6	4.279894E-4	71	2.1276596	231	1.2455516
173	GO:0000226	microtubule cytoskeleton organization	3.9161764E-11	2.0984299E-8	116	3.4761763	360	1.9411194
175	GO:0000228	nuclear chromosome	6.6018686E-22	7.228848E-19	183	5.483968	515	2.776879
187	GO:0000244|GO:0000351|GO:0000355	assembly of spliceosomal tri-snRNP	1.6546613E-6	4.2630694E-4	10	0.29967037	12	0.06470398
188	GO:0000245	spliceosome assembly	1.7115564E-8	6.3858324E-6	30	0.8990111	60	0.3235199
212	GO:0000278	mitotic cell cycle	0.0	0.0	318	9.529517	791	4.2650704
213	GO:0000279	M phase	2.6854132E-26	3.7057688E-23	196	5.873539	526	2.8361912
214	GO:0000280	nuclear division	3.7491885E-24	4.4433287E-21	146	4.3751874	359	1.9357274
220	GO:0000288	nuclear-transcribed mRNA catabolic process, deadenylation-dependent decay	1.2651334E-10	6.3406E-8	33	0.9889122	60	0.3235199
221	GO:0000289	nuclear-transcribed mRNA poly(A) tail shortening	6.888997E-6	0.001577224	15	0.44950554	26	0.14019196
223	GO:0000291	nuclear-transcribed mRNA catabolic process, exonucleolytic	3.788562E-8	1.3344381E-5	21	0.62930775	35	0.18871994
290	GO:0000375|GO:0000385|GO:0031202	RNA splicing, via transesterification reactions	3.0119946E-24	3.7927503E-21	124	3.7159126	282	1.5205435
292	GO:0000377	RNA splicing, via transesterification reactions with bulged adenosine as nucleophile	3.4849623E-24	4.2297045E-21	123	3.6859455	279	1.5043675
299	GO:0000387	spliceosomal snRNP assembly	4.9590145E-8	1.7166923E-5	23	0.6892418	41	0.22107193
306	GO:0000398|GO:0006374|GO:0006375	nuclear mRNA splicing, via spliceosome	3.4849623E-24	4.2297045E-21	123	3.6859455	279	1.5043675
368	GO:0000460	maturation of 5.8S rRNA	6.888997E-6	0.001577224	15	0.44950554	26	0.14019196
370	GO:0000462	maturation of SSU-rRNA from tricistronic rRNA transcript (SSU-rRNA, 5.8S rRNA, LSU-rRNA)	1.16861556E-4	0.020984512	14	0.4195385	28	0.15097596
374	GO:0000466	maturation of 5.8S rRNA from tricistronic rRNA transcript (SSU-rRNA, 5.8S rRNA, LSU-rRNA)	4.513906E-6	0.0010749846	13	0.38957146	20	0.107839964
377	GO:0000469	cleavage involved in rRNA processing	1.8938831E-6	4.829989E-4	13	0.38957146	19	0.102447964
434	GO:0000722	telomere maintenance via recombination	1.7423952E-7	5.4510587E-5	18	0.53940666	29	0.15636794
435	GO:0000723	telomere maintenance	1.6715962E-6	4.2847838E-4	34	1.0188792	85	0.45831984
436	GO:0000724|GO:0016924	double-strand break repair via homologous recombination	1.6913606E-7	5.3078817E-5	57	1.7081211	163	0.8788957
437	GO:0000725	recombinational repair	1.6913606E-7	5.3078817E-5	57	1.7081211	163	0.8788957
485	GO:0000775	chromosome, centromeric region	4.20972E-20	4.1576036E-17	87	2.6071322	183	0.9867357
486	GO:0000776|GO:0005699	kinetochore	5.1799694E-15	3.9531503E-12	62	1.8579563	129	0.6955678
487	GO:0000777	condensed chromosome kinetochore	6.762493E-14	4.6029385E-11	51	1.5283189	100	0.5391998
489	GO:0000779	condensed chromosome, centromeric region	9.13035E-16	7.075125E-13	57	1.7081211	110	0.5931198
491	GO:0000781	chromosome, telomeric region	3.5597352E-6	8.6409133E-4	46	1.3784837	133	0.7171358
494	GO:0000784	nuclear chromosome, telomeric region	3.4609492E-8	1.2319664E-5	36	1.0788133	81	0.43675187
495	GO:0000785|GO:0005717	chromatin	3.9860073E-14	2.8277422E-11	149	4.4650884	460	2.4803193
500	GO:0000790	nuclear chromatin	4.822649E-9	1.9829404E-6	97	2.9068024	307	1.6553434
502	GO:0000792	heterochromatin	5.210839E-7	1.4786635E-4	35	1.0488462	85	0.45831984
503	GO:0000793	condensed chromosome	4.518923E-21	4.5982205E-18	96	2.8768356	207	1.1161436
504	GO:0000794	condensed nuclear chromosome	5.626358E-6	0.0013119995	34	1.0188792	89	0.47988784
528	GO:0000819	sister chromatid segregation	8.35263E-12	4.8357522E-9	44	1.3185496	88	0.47449586
571	GO:0000922|GO:0030615	spindle pole	3.3531386E-8	1.1978224E-5	51	1.5283189	134	0.72252774
578	GO:0000932	cytoplasmic mRNA processing body	1.8437722E-5	0.003853455	28	0.839077	71	0.38283187
586	GO:0000940	condensed chromosome outer kinetochore	3.5049808E-7	1.0446217E-4	11	0.3296374	13	0.07009598
602	GO:0000956	nuclear-transcribed mRNA catabolic process	2.1846958E-8	7.973921E-6	75	2.2475278	225	1.2131996
634	GO:0000988	protein binding transcription factor activity	5.103926E-9	2.081601E-6	167	5.004495	611	3.2945108
635	GO:0000989	transcription factor binding transcription factor activity	5.435095E-9	2.190066E-6	166	4.974528	607	3.272943
1009	GO:0001701	in utero embryonic development	1.0213932E-5	0.0022763791	109	3.266407	411	2.2161112
1122	GO:0001824	blastocyst development	1.8311157E-5	0.003842949	31	0.92897815	82	0.44214386
1331	GO:0002039	p53 binding	2.5068442E-4	0.040995546	25	0.7491759	69	0.37204787
1481	GO:0002200	somatic diversification of immune receptors	1.9418506E-4	0.0329321	19	0.56937367	46	0.24803191
1837	GO:0002562	somatic diversification of immune receptors via germline recombination within a single locus	2.7751666E-4	0.045090746	17	0.5094396	40	0.21567993
2626	GO:0003674|GO:0005554	molecular_function	1.0487544E-9	4.7589472E-7	3142	94.156425	16999	91.65858
2627	GO:0003676	nucleic acid binding	0.0	0.0	1024	30.686245	3656	19.713146
2628	GO:0003677	DNA binding	5.9285897E-34	1.2442288E-30	691	20.707222	2564	13.825084
2629	GO:0003678|GO:0003679	DNA helicase activity	7.718698E-8	2.5852907E-5	29	0.86904407	60	0.3235199
2632	GO:0003682	chromatin binding	7.973053E-25	1.0568203E-21	194	5.813605	531	2.863151
2633	GO:0003684	damaged DNA binding	9.895146E-10	4.5309534E-7	37	1.1087804	76	0.40979186
2636	GO:0003690	double-stranded DNA binding	1.3468794E-5	0.0029241578	45	1.3485166	135	0.72791976
2642	GO:0003697|GO:0003698|GO:0003699	single-stranded DNA binding	2.073565E-6	5.2352186E-4	44	1.3185496	123	0.6632158
2648	GO:0003712	transcription cofactor activity	1.0872381E-8	4.2125143E-6	159	4.7647586	581	3.132751
2650	GO:0003714	transcription corepressor activity	8.179663E-6	0.0018433931	69	2.0677254	232	1.2509435
2653	GO:0003723	RNA binding	3.6724446E-33	7.1144604E-30	356	10.668265	1093	5.893454
2654	GO:0003724	RNA helicase activity	7.730443E-8	2.5852907E-5	33	0.9889122	73	0.39361587
2655	GO:0003725	double-stranded RNA binding	2.3533537E-5	0.004798995	25	0.7491759	61	0.3289119
2657	GO:0003727|GO:0003728	single-stranded RNA binding	3.708265E-5	0.0073542013	26	0.7791429	66	0.3558719
2658	GO:0003729	mRNA binding	2.2490012E-7	6.9072616E-5	60	1.7980222	176	0.9489917
2674	GO:0003824	catalytic activity	1.1995556E-10	6.072358E-8	1232	36.919388	5976	32.22258
2739	GO:0003899|GO:0000129	DNA-directed RNA polymerase activity	2.2372663E-4	0.03688642	20	0.59934074	50	0.2695999
2818	GO:0004003	ATP-dependent DNA helicase activity	1.2968524E-4	0.0232045	17	0.5094396	38	0.20489593
2819	GO:0004004	ATP-dependent RNA helicase activity	3.357752E-7	1.0037112E-4	31	0.92897815	70	0.3774399
3068	GO:0004386	helicase activity	2.3676108E-13	1.5288883E-10	70	2.0976925	165	0.88967973
3078	GO:0004402|GO:0004403|GO:0004404|GO:0004405|GO:0004406|GO:0043166|GO:0046971	histone acetyltransferase activity	1.9246478E-4	0.032806043	25	0.7491759	68	0.3666559
3177	GO:0004518	nuclease activity	1.3986672E-12	8.436999E-10	80	2.397363	206	1.1107516
3178	GO:0004519	endonuclease activity	7.335397E-7	2.0262432E-4	44	1.3185496	119	0.6416478
3180	GO:0004521	endoribonuclease activity	1.5278019E-7	4.8550963E-5	26	0.7791429	52	0.2803839
3185	GO:0004527|GO:0008857	exonuclease activity	4.6664423E-9	1.9345043E-6	39	1.1687144	86	0.46371186
3187	GO:0004529	exodeoxyribonuclease activity	1.2076282E-6	3.176322E-4	14	0.4195385	21	0.113231964
3190	GO:0004532	exoribonuclease activity	1.2550121E-5	0.0027484014	18	0.53940666	36	0.19411194
3194	GO:0004536|GO:0004537	deoxyribonuclease activity	3.708265E-5	0.0073542013	26	0.7791429	66	0.3558719
3195	GO:0004540	ribonuclease activity	2.0967125E-10	1.03032704E-7	44	1.3185496	95	0.5122398
3196	GO:0004549	tRNA-specific ribonuclease activity	1.6550005E-4	0.028844323	9	0.26970333	14	0.07548798
3306	GO:0004674|GO:0004695|GO:0004696|GO:0004700	protein serine/threonine kinase activity	2.856816E-4	0.04626813	115	3.4462092	472	2.5450232
3449	GO:0004842|GO:0004840|GO:0004841	ubiquitin-protein ligase activity	1.1523185E-4	0.020840466	91	2.7270002	350	1.8871994
3863	GO:0005488	binding	5.674205E-29	1.0028136E-25	2969	88.97213	15321	82.61081
3876	GO:0005515|GO:0045308	protein binding	1.9473582E-24	2.5150192E-21	2534	75.93647	12720	68.58622
3884	GO:0005524	ATP binding	1.4411002E-14	1.0519744E-11	401	12.016782	1580	8.519358
3945	GO:0005622	intracellular	0.0	0.0	2955	88.55259	14147	76.2806
3946	GO:0005623	cell	1.2563701E-14	9.306122E-12	3125	93.64699	16721	90.15961
3955	GO:0005634	nucleus	0.0	0.0	1916	57.41684	7101	38.288578
3956	GO:0005635|GO:0005636	nuclear envelope	7.871598E-9	3.109659E-6	132	3.955649	459	2.4749272
3958	GO:0005638	lamin filament	1.8983011E-4	0.0324118	5	0.14983518	5	0.026959991
3963	GO:0005643|GO:0005644	nuclear pore	3.08424E-9	1.3165162E-6	39	1.1687144	85	0.45831984
3965	GO:0005654	nucleoplasm	0.0	0.0	1050	31.465387	3301	17.798986
3968	GO:0005657	replication fork	1.3295538E-10	6.597812E-8	34	1.0188792	63	0.3396959
3971	GO:0005663	DNA replication factor C complex	2.0232276E-4	0.03380006	6	0.17980222	7	0.03774399
3975	GO:0005667	transcription factor complex	9.582358E-7	2.5948934E-4	88	2.6370993	300	1.6175995
3986	GO:0005681	spliceosomal complex	2.2768115E-18	2.0478546E-15	86	2.5771651	189	1.0190877
3987	GO:0005682	U5 snRNP	1.1615631E-4	0.020970011	11	0.3296374	19	0.102447964
3989	GO:0005684	U2-type spliceosomal complex	9.716693E-5	0.017764661	16	0.47947258	34	0.18332794
3990	GO:0005685	U1 snRNP	2.1608654E-4	0.035685185	11	0.3296374	20	0.107839964
3993	GO:0005688	U6 snRNP	1.5728727E-4	0.027603984	7	0.20976925	9	0.048527986
3999	GO:0005694	chromosome	1.16E-43	3.0833E-40	330	9.889122	889	4.7934866
4013	GO:0005720	nuclear heterochromatin	1.8402614E-4	0.03179809	21	0.62930775	53	0.2857759
4023	GO:0005730	nucleolus	8.1385E-41	1.9996247E-37	342	10.248727	960	5.176318
4027	GO:0005737	cytoplasm	5.947999E-17	4.9932087E-14	2181	65.35811	10933	58.950718
4086	GO:0005813	centrosome	1.3526433E-18	1.2387414E-15	177	5.3041654	524	2.825407
4087	GO:0005814	centriole	2.0418185E-5	0.004223556	40	1.1986815	117	0.6308638
4088	GO:0005815	microtubule organizing center	3.5603362E-17	3.065457E-14	201	6.023374	638	3.440095
4091	GO:0005819	spindle	6.5468303E-15	4.958719E-12	112	3.356308	306	1.6499515
4100	GO:0005829	cytosol	5.68253E-20	5.557693E-17	818	24.513035	3479	18.758762
4121	GO:0005856	cytoskeleton	2.074665E-16	1.6586988E-13	528	15.822596	2144	11.560444
4134	GO:0005874	microtubule	3.105935E-8	1.1134638E-5	120	3.5960443	416	2.2430713
4136	GO:0005876	spindle microtubule	6.6036606E-5	0.012504409	23	0.6892418	57	0.3073439
4357	GO:0006139|GO:0055134	nucleobase, nucleoside, nucleotide and nucleic acid metabolic process	0.0	0.0	1415	42.403355	5125	27.633991
4373	GO:0006163	purine nucleotide metabolic process	3.31139E-6	8.0770045E-4	217	6.5028467	909	4.9013267
4405	GO:0006195	purine nucleotide catabolic process	7.687944E-7	2.1045172E-4	190	5.693737	763	4.1140947
4408	GO:0006200	ATP catabolic process	1.3416725E-6	3.501461E-4	124	3.7159126	462	2.4911032
4459	GO:0006259|GO:0055132	DNA metabolic process	3.112987E-36	6.968749E-33	298	8.930177	830	4.4753585
4460	GO:0006260|GO:0055133	DNA replication	1.2940189E-21	1.3867649E-18	103	3.0866048	227	1.2239836
4461	GO:0006261|GO:0006262|GO:0006263	DNA-dependent DNA replication	1.35082124E-20	1.36078E-17	62	1.8579563	106	0.5715518
4466	GO:0006268	DNA unwinding involved in replication	7.696293E-6	0.0017461787	9	0.26970333	11	0.059311982
4468	GO:0006270|GO:0042024	DNA-dependent DNA replication initiation	8.995932E-9	3.4989398E-6	19	0.56937367	28	0.15097596
4469	GO:0006271	DNA strand elongation involved in DNA replication	4.5631957E-16	3.56344E-13	30	0.8990111	38	0.20489593
4473	GO:0006275	regulation of DNA replication	3.6188646E-6	8.763328E-4	47	1.4084507	137	0.7387038
4478	GO:0006281	DNA repair	1.758715E-26	2.4953254E-23	198	5.933473	532	2.8685431
4480	GO:0006283	transcription-coupled nucleotide-excision repair	8.392993E-6	0.0018830444	32	0.95894516	83	0.44753584
4481	GO:0006284	base-excision repair	3.217884E-11	1.73348E-8	32	0.95894516	55	0.2965599
4486	GO:0006289|GO:0045001	nucleotide-excision repair	4.856376E-7	1.3858866E-4	46	1.3784837	125	0.6739998
4492	GO:0006297	nucleotide-excision repair, DNA gap filling	2.0686202E-6	5.2352186E-4	16	0.47947258	27	0.14558396
4493	GO:0006298|GO:0006300	mismatch repair	4.4542574E-8	1.5526284E-5	22	0.6592748	38	0.20489593
4495	GO:0006302	double-strand break repair	7.3332087E-9	2.9083749E-6	75	2.2475278	220	1.1862396
4503	GO:0006310	DNA recombination	2.2908593E-17	1.9894385E-14	111	3.326341	286	1.5421115
4505	GO:0006312	mitotic recombination	4.734657E-9	1.954739E-6	25	0.7491759	43	0.23185593
4510	GO:0006323	DNA packaging	1.7257418E-5	0.003659926	59	1.7680551	194	1.0460477
4512	GO:0006325	chromatin organization	2.6247384E-27	3.9464017E-24	245	7.3419237	706	3.8067508
4513	GO:0006333	chromatin assembly or disassembly	1.4498443E-7	4.636613E-5	61	1.8279892	178	0.9597757
4517	GO:0006337	nucleosome disassembly	7.1709917E-7	1.9900438E-4	13	0.38957146	18	0.09705597
4518	GO:0006338	chromatin remodeling	1.5558393E-11	8.659169E-9	69	2.0677254	174	0.9382077
4526	GO:0006351|GO:0006350|GO:0061018|GO:0061022	transcription, DNA-dependent	2.1767676E-33	4.2996382E-30	729	21.84597	2752	14.838779
4527	GO:0006352	transcription initiation, DNA-dependent	1.7506032E-5	0.0037048517	89	2.6670663	325	1.7523994
4528	GO:0006353	transcription termination, DNA-dependent	2.8335434E-10	1.3723238E-7	45	1.3485166	99	0.5338078
4529	GO:0006354	transcription elongation, DNA-dependent	6.689371E-8	2.2689186E-5	46	1.3784837	118	0.6362558
4530	GO:0006355|GO:0032583|GO:0045449|GO:0061019	regulation of transcription, DNA-dependent	4.652631E-22	5.1504747E-19	840	25.17231	3534	19.055323
4532	GO:0006357|GO:0006358|GO:0010551	regulation of transcription from RNA polymerase II promoter	1.7363026E-6	4.4393487E-4	393	11.777045	1772	9.554621
4538	GO:0006364|GO:0006365	rRNA processing	1.7158204E-11	9.4970884E-9	65	1.9478574	160	0.8627197
4541	GO:0006368	transcription elongation from RNA polymerase II promoter	8.873895E-5	0.016342444	31	0.92897815	88	0.47449586
4542	GO:0006369|GO:0019224	termination of RNA polymerase II transcription	2.644047E-7	8.0713326E-5	25	0.7491759	50	0.2695999
4548	GO:0006383	transcription from RNA polymerase III promoter	2.527092E-5	0.0051325057	20	0.59934074	44	0.23724793
4558	GO:0006396|GO:0006394	RNA processing	0.0	0.0	323	9.679353	839	4.5238867
4559	GO:0006397	mRNA processing	1.7681566E-27	2.7402957E-24	187	5.6038356	483	2.604335
4561	GO:0006399	tRNA metabolic process	2.5235476E-12	1.4953836E-9	80	2.397363	208	1.1215357
4563	GO:0006401	RNA catabolic process	3.5738488E-8	1.2632269E-5	84	2.517231	264	1.4234875
4564	GO:0006402	mRNA catabolic process	1.416294E-8	5.3839076E-6	79	2.3673959	239	1.2886876
4565	GO:0006403	RNA localization	3.5358673E-16	2.8046735E-13	81	2.42733	185	0.9975197
4567	GO:0006405	RNA export from nucleus	1.1013144E-11	6.3396217E-9	47	1.4084507	98	0.52841586
4568	GO:0006406	mRNA export from nucleus	1.7666114E-8	6.5669215E-6	38	1.1387473	86	0.46371186
4576	GO:0006417|GO:0006445	regulation of translation	4.7740796E-5	0.009248608	83	2.487264	306	1.6499515
4609	GO:0006464	protein modification process	3.7211467E-9	1.5750339E-6	673	20.167816	3093	16.67745
4616	GO:0006473	protein acetylation	7.128167E-8	2.409637E-5	54	1.61822	148	0.7980158
4618	GO:0006475	internal protein amino acid acetylation	5.443286E-8	1.8651077E-5	50	1.4983518	132	0.7117438
4622	GO:0006479	protein methylation	1.3096766E-5	0.0028495293	41	1.2286485	119	0.6416478
4643	GO:0006511	ubiquitin-dependent protein catabolic process	3.010702E-8	1.083178E-5	131	3.9256818	464	2.501887
4734	GO:0006606	protein import into nucleus	7.548719E-5	0.014134519	38	1.1387473	115	0.6200798
4849	GO:0006730|GO:0019753|GO:0019754	one-carbon metabolic process	4.4764232E-9	1.8633989E-6	120	3.5960443	412	2.2215033
4867	GO:0006753	nucleoside phosphate metabolic process	4.6043706E-7	1.3290303E-4	252	7.551693	1054	5.683166
4906	GO:0006807	nitrogen compound metabolic process	0.0	0.0	1498	44.89062	5839	31.483877
4988	GO:0006913|GO:0000063	nucleocytoplasmic transport	5.088183E-11	2.6558007E-8	112	3.356308	345	1.8602394
5037	GO:0006974|GO:0034984	response to DNA damage stimulus	7.8189614E-29	1.3580355E-25	274	8.210968	806	4.3459506
5055	GO:0006996	organelle organization	0.0	0.0	865	25.921486	3083	16.623531
5056	GO:0006997|GO:0048287	nucleus organization	7.750438E-8	2.5852907E-5	51	1.5283189	137	0.7387038
5057	GO:0006998	nuclear envelope organization	2.4773726E-6	6.146889E-4	30	0.8990111	72	0.3882239
5059	GO:0007000	nucleolus organization	3.4175766E-5	0.0068513053	6	0.17980222	6	0.03235199
5066	GO:0007010	cytoskeleton organization	2.088551E-9	9.1080034E-7	232	6.9523525	901	4.8581905
5070	GO:0007017	microtubule-based process	1.6800573E-8	6.3150874E-6	152	4.5549893	553	2.981775
5083	GO:0007033|GO:0044086	vacuole organization	1.0804724E-5	0.0023974408	44	1.3185496	130	0.7009598
5084	GO:0007034	vacuolar transport	4.847448E-9	1.985035E-6	50	1.4983518	124	0.6686078
5091	GO:0007041	lysosomal transport	6.1482464E-10	2.8673952E-7	42	1.2586155	91	0.49067184
5097	GO:0007049	cell cycle	0.0	0.0	464	13.904705	1354	7.3007655
5099	GO:0007051	spindle organization	7.347178E-11	3.8151256E-8	52	1.5582858	119	0.6416478
5100	GO:0007052	mitotic spindle organization	1.4241552E-6	3.7071182E-4	29	0.86904407	67	0.36126387
5107	GO:0007059	chromosome segregation	6.713495E-14	4.6006733E-11	83	2.487264	207	1.1161436
5109	GO:0007062	sister chromatid cohesion	1.6924615E-4	0.029294485	15	0.44950554	32	0.17254394
5114	GO:0007067	mitosis	3.7491885E-24	4.4433287E-21	146	4.3751874	359	1.9357274
5124	GO:0007077	mitotic nuclear envelope disassembly	3.7815415E-5	0.0074841273	20	0.59934074	45	0.24263993
5127	GO:0007080	mitotic metaphase plate congression	7.51614E-5	0.014099725	18	0.53940666	40	0.21567993
5132	GO:0007088	regulation of mitosis	1.09608635E-7	3.5276906E-5	45	1.3485166	116	0.6254718
5137	GO:0007093	mitotic cell cycle checkpoint	2.0908458E-7	6.478702E-5	56	1.678154	160	0.8627197
5138	GO:0007094	mitotic cell cycle spindle assembly checkpoint	3.5404384E-5	0.0070764683	17	0.5094396	35	0.18871994
5163	GO:0007126	meiosis	1.8647006E-4	0.032055426	46	1.3784837	153	0.8249757
5168	GO:0007131|GO:0000021|GO:0007145	reciprocal meiotic recombination	2.3273272E-4	0.038246088	18	0.53940666	43	0.23185593
5270	GO:0007264	small GTPase mediated signal transduction	2.4530564E-5	0.0049922047	201	6.023374	857	4.6209426
5336	GO:0007346	regulation of mitotic cell cycle	3.362262E-14	2.4193213E-11	147	4.405154	451	2.4317913
5610	GO:0008026	ATP-dependent helicase activity	1.2753007E-11	7.1771105E-9	50	1.4983518	108	0.5823358
5615	GO:0008033	tRNA processing	4.836543E-10	2.2767288E-7	59	1.7680551	149	0.8034077
5651	GO:0008080	N-acetyltransferase activity	2.3089885E-6	5.786098E-4	37	1.1087804	97	0.52302384
5663	GO:0008094|GO:0004011	DNA-dependent ATPase activity	5.302336E-9	2.1538012E-6	41	1.2286485	93	0.50145584
5669	GO:0008104	protein localization	1.3535216E-5	0.0029322586	399	11.956847	1839	9.915885
5692	GO:0008134	transcription factor binding	4.7758977E-7	1.370686E-4	140	4.195385	526	2.8361912
5704	GO:0008150|GO:0000004|GO:0007582	biological_process	8.091719E-10	3.7391627E-7	3040	91.09979	16340	88.105255
5705	GO:0008152	metabolic process	0.0	0.0	2286	68.50465	10641	57.376255
5712	GO:0008168|GO:0004480	methyltransferase activity	1.0643034E-9	4.807847E-7	81	2.42733	243	1.3102555
5714	GO:0008170	N-methyltransferase activity	2.0316435E-8	7.496783E-6	37	1.1087804	83	0.44753584
5725	GO:0008186|GO:0004010	RNA-dependent ATPase activity	3.357752E-7	1.0037112E-4	31	0.92897815	70	0.3774399
5750	GO:0008213	protein alkylation	1.3096766E-5	0.0028495293	41	1.2286485	119	0.6416478
5791	GO:0008270	zinc ion binding	5.5355773E-5	0.01066231	272	8.151033	1221	6.58363
5797	GO:0008276	protein methyltransferase activity	6.0605186E-7	1.705363E-4	36	1.0788133	89	0.47988784
5847	GO:0008333	endosome to lysosome transport	1.3295538E-10	6.597812E-8	34	1.0188792	63	0.3396959
5880	GO:0008380|GO:0006395	RNA splicing	1.0524936E-23	1.2328523E-20	154	4.6149235	391	2.1082714
5902	GO:0008408	3'-5' exonuclease activity	9.668183E-7	2.5971897E-4	26	0.7791429	56	0.30195192
5909	GO:0008415	acyltransferase activity	1.6774533E-4	0.02913483	60	1.7980222	213	1.1484957
5951	GO:0008469|GO:0016276	histone-arginine N-methyltransferase activity	4.1461924E-5	0.008125992	7	0.20976925	8	0.043135986
6004	GO:0008536	Ran GTPase binding	2.033106E-5	0.004222876	18	0.53940666	37	0.19950394
6166	GO:0008757	S-adenosylmethionine-dependent methyltransferase activity	4.1958547E-8	1.4676349E-5	54	1.61822	146	0.78723174
6425	GO:0009056	catabolic process	5.6010063E-6	0.0013091181	543	16.2721	2562	13.8143
6426	GO:0009057|GO:0043285	macromolecule catabolic process	2.364082E-11	1.3013721E-8	273	8.181001	1050	5.661598
6427	GO:0009058	biosynthetic process	4.3924194E-33	8.3486836E-30	1174	35.1813	4955	26.717352
6428	GO:0009059|GO:0043284	macromolecule biosynthetic process	2.8596E-41	7.20178E-38	1003	30.056938	3929	21.185162
6484	GO:0009117	nucleotide metabolic process	4.6043706E-7	1.3290303E-4	252	7.551693	1054	5.683166
6506	GO:0009141	nucleoside triphosphate metabolic process	3.672423E-7	1.0880876E-4	198	5.933473	793	4.2758546
6508	GO:0009143	nucleoside triphosphate catabolic process	6.360714E-7	1.779891E-4	183	5.483968	728	3.9253747
6509	GO:0009144	purine nucleoside triphosphate metabolic process	7.361776E-7	2.0262432E-4	192	5.753671	772	4.1626225
6511	GO:0009146	purine nucleoside triphosphate catabolic process	3.8891676E-7	1.14892675E-4	183	5.483968	723	3.8984149
6515	GO:0009150	purine ribonucleotide metabolic process	4.248336E-7	1.2368949E-4	200	5.9934072	804	4.3351665
6519	GO:0009154	purine ribonucleotide catabolic process	4.0110376E-7	1.18146454E-4	184	5.5139346	728	3.9253747
6530	GO:0009166	nucleotide catabolic process	1.5702808E-6	4.066472E-4	193	5.783638	785	4.2327185
6563	GO:0009199	ribonucleoside triphosphate metabolic process	2.990377E-7	9.019231E-5	194	5.813605	772	4.1626225
6567	GO:0009203	ribonucleoside triphosphate catabolic process	4.1646274E-7	1.21603785E-4	182	5.4540005	719	3.8768468
6569	GO:0009205	purine ribonucleoside triphosphate metabolic process	9.2719165E-7	2.5175937E-4	190	5.693737	765	4.124879
6571	GO:0009207	purine ribonucleoside triphosphate catabolic process	4.1646274E-7	1.21603785E-4	182	5.4540005	719	3.8768468
6622	GO:0009259|GO:0009121	ribonucleotide metabolic process	2.493376E-7	7.634523E-5	205	6.1432424	822	4.4322224
6624	GO:0009261	ribonucleotide catabolic process	4.8854815E-7	1.390254E-4	184	5.5139346	730	3.9361587
6657	GO:0009303	rRNA transcription	2.1608654E-4	0.035685185	11	0.3296374	20	0.107839964
6658	GO:0009304	tRNA transcription	2.0232276E-4	0.03380006	6	0.17980222	7	0.03774399
7054	GO:0009792	embryo development ending in birth or egg hatching	9.246975E-6	0.002070033	167	5.004495	681	3.6719508
7141	GO:0009889	regulation of biosynthetic process	7.242267E-20	7.0150574E-17	975	29.217861	4276	23.056185
7142	GO:0009890	negative regulation of biosynthetic process	1.5165187E-9	6.7597307E-7	334	10.00899	1382	7.4517417
7143	GO:0009891	positive regulation of biosynthetic process	2.7994195E-4	0.045411564	365	10.937968	1726	9.306589
7144	GO:0009892	negative regulation of metabolic process	1.6194129E-16	1.3156064E-13	513	15.37309	2074	11.183004
7145	GO:0009893	positive regulation of metabolic process	1.384812E-4	0.024690645	535	16.032364	2594	13.986843
7229	GO:0009987|GO:0008151|GO:0050875	cellular process	1.9235417E-16	1.5501783E-13	2832	84.866646	14813	79.87167
7676	GO:0010452	histone H3-K36 methylation	2.0232276E-4	0.03380006	6	0.17980222	7	0.03774399
7691	GO:0010467	gene expression	0.0	0.0	1114	33.383278	4060	21.891514
7692	GO:0010468	regulation of gene expression	2.050037E-28	3.3854932E-25	1044	31.285585	4403	23.740969
7709	GO:0010485	H4 histone acetyltransferase activity	2.01035E-4	0.03380006	10	0.29967037	17	0.09166397
7722	GO:0010498	proteasomal protein catabolic process	4.3291903E-9	1.809588E-6	101	3.0266707	323	1.7416154
7725	GO:0010501	RNA secondary structure unwinding	2.7603593E-7	8.375633E-5	24	0.7192089	47	0.25342393
7772	GO:0010556	regulation of macromolecule biosynthetic process	4.1983606E-26	5.639084E-23	945	28.31885	3957	21.336138
7773	GO:0010557	positive regulation of macromolecule biosynthetic process	1.8530653E-4	0.031964503	335	10.038958	1563	8.427693
7774	GO:0010558	negative regulation of macromolecule biosynthetic process	2.944231E-11	1.5945899E-8	325	9.739286	1296	6.98803
7780	GO:0010564	regulation of cell cycle process	1.8554827E-17	1.6396159E-14	170	5.094396	508	2.739135
7819	GO:0010604	positive regulation of macromolecule metabolic process	2.085493E-6	5.2521704E-4	512	15.3431225	2382	12.8437395
7820	GO:0010605	negative regulation of macromolecule metabolic process	1.2998117E-19	1.2352778E-16	489	14.653881	1892	10.201661
7823	GO:0010608	posttranscriptional regulation of gene expression	5.8716215E-10	2.751121E-7	181	5.4240336	657	3.542543
7844	GO:0010629	negative regulation of gene expression	3.404627E-14	2.4324306E-11	352	10.548397	1358	7.322334
7853	GO:0010638	positive regulation of organelle organization	4.742151E-6	0.0011213878	106	3.1765058	391	2.1082714
7854	GO:0010639	negative regulation of organelle organization	1.5214741E-5	0.003274981	75	2.2475278	262	1.4127035
8044	GO:0010833	telomere maintenance via telomere lengthening	3.3656317E-10	1.6222224E-7	26	0.7791429	42	0.22646393
8156	GO:0010948	negative regulation of cell cycle process	2.4977082E-4	0.04097919	43	1.2885826	142	0.76566374
8909	GO:0015630	microtubule cytoskeleton	9.839441E-28	1.5487471E-24	345	10.338628	1111	5.99051
8910	GO:0015631	tubulin binding	1.479904E-5	0.0031923223	83	2.487264	297	1.6014235
9191	GO:0015931	nucleobase, nucleoside, nucleotide and nucleic acid transport	8.086135E-11	4.1773074E-8	74	2.2175608	198	1.0676156
9275	GO:0016032	viral reproduction	1.2797711E-12	7.813371E-10	215	6.4429126	763	4.1140947
9285	GO:0016043	cellular component organization	4.56825E-27	6.767543E-24	1315	39.406654	5827	31.419174
9308	GO:0016070	RNA metabolic process	0.0	0.0	1054	31.585257	3693	19.91265
9309	GO:0016071	mRNA metabolic process	1.1545052E-28	1.9712148E-25	260	7.7914295	752	4.054783
9310	GO:0016072	rRNA metabolic process	8.380081E-11	4.2852093E-8	65	1.9478574	165	0.88967973
9311	GO:0016073	snRNA metabolic process	5.3174823E-8	1.8282202E-5	17	0.5094396	25	0.13479996
9312	GO:0016074	snoRNA metabolic process	1.1068901E-6	2.9343436E-4	8	0.23973629	8	0.043135986
9402	GO:0016180	snRNA processing	7.567215E-7	2.0771127E-4	15	0.44950554	23	0.12401596
9410	GO:0016197	endosome transport	1.1262672E-6	2.9778754E-4	81	2.42733	271	1.4612316
9470	GO:0016273	arginine N-methyltransferase activity	1.5728727E-4	0.027603984	7	0.20976925	9	0.048527986
9471	GO:0016274	protein-arginine N-methyltransferase activity	1.5728727E-4	0.027603984	7	0.20976925	9	0.048527986
9474	GO:0016278	lysine N-methyltransferase activity	8.318406E-8	2.7474534E-5	28	0.839077	57	0.3073439
9475	GO:0016279	protein-lysine N-methyltransferase activity	8.318406E-8	2.7474534E-5	28	0.839077	57	0.3073439
9517	GO:0016339	calcium-dependent cell-cell adhesion	5.7787295E-9	2.319256E-6	27	0.80911	49	0.26420793
9528	GO:0016363	nuclear matrix	2.0965999E-7	6.478702E-5	40	1.1986815	100	0.5391998
9535	GO:0016407	acetyltransferase activity	1.1065515E-6	2.9343436E-4	42	1.2586155	113	0.6092958
9538	GO:0016410	N-acyltransferase activity	2.0418185E-5	0.004223556	40	1.1986815	117	0.6308638
9564	GO:0016441	posttranscriptional gene silencing	3.875276E-6	9.339345E-4	21	0.62930775	43	0.23185593
9567	GO:0016444	somatic cell DNA recombination	2.7751666E-4	0.045090746	17	0.5094396	40	0.21567993
9575	GO:0016458	gene silencing	4.709721E-10	2.2274381E-7	78	2.3374288	220	1.1862396
9579	GO:0016462	pyrophosphatase activity	1.09488454E-7	3.5276906E-5	221	6.622715	889	4.7934866
9654	GO:0016567	protein ubiquitination	8.613858E-9	3.3633191E-6	178	5.3341327	665	3.5856788
9655	GO:0016568	chromatin modification	1.3059514E-28	2.1926325E-25	212	6.3530116	567	3.0572631
9656	GO:0016569	covalent chromatin modification	1.9671834E-17	1.7232055E-14	131	3.9256818	356	1.9195514
9657	GO:0016570	histone modification	6.251579E-17	5.2046844E-14	128	3.8357806	349	1.8818074
9658	GO:0016571	histone methylation	4.5207486E-8	1.5703716E-5	34	1.0188792	75	0.40439987
9660	GO:0016573	histone acetylation	1.6115938E-7	5.105268E-5	46	1.3784837	121	0.6524318
9671	GO:0016585|GO:0005679	chromatin remodeling complex	6.286997E-13	3.9094736E-10	61	1.8279892	137	0.7387038
9676	GO:0016591	DNA-directed RNA polymerase II, holoenzyme	1.1646909E-4	0.020984512	36	1.0788133	109	0.5877278
9688	GO:0016604	nuclear body	4.6711777E-11	2.4636732E-8	117	3.5061433	365	1.9680793
9691	GO:0016607	nuclear speck	7.8735475E-8	2.617688E-5	69	2.0677254	207	1.1161436
9795	GO:0016740	transferase activity	1.0042274E-9	4.5775158E-7	476	14.264309	2084	11.236924
9796	GO:0016741	transferase activity, transferring one-carbon groups	6.947714E-10	3.2253158E-7	83	2.487264	249	1.3426076
9800	GO:0016746	transferase activity, transferring acyl groups	2.7186357E-4	0.04431519	71	2.1276596	266	1.4342716
9801	GO:0016747	transferase activity, transferring acyl groups other than amino-acyl groups	2.2810596E-5	0.004679993	64	1.9178903	217	1.1700636
9823	GO:0016772	transferase activity, transferring phosphorus-containing groups	1.7159964E-5	0.0036469356	248	7.431825	1083	5.8395343
9836	GO:0016787	hydrolase activity	1.6804244E-5	0.0035788862	539	16.152233	2565	13.830476
9843	GO:0016796	exonuclease activity, active with either ribo- or deoxyribonucleic acids and producing 5'-phosphomonoesters	1.0769075E-9	4.843066E-7	29	0.86904407	52	0.2803839
9858	GO:0016817	hydrolase activity, acting on acid anhydrides	9.299781E-8	3.0318262E-5	222	6.652682	892	4.8096623
9859	GO:0016818	hydrolase activity, acting on acid anhydrides, in phosphorus-containing anhydrides	8.462535E-8	2.7859229E-5	222	6.652682	891	4.8042703
9906	GO:0016874	ligase activity	9.10146E-8	2.976805E-5	160	4.794726	603	3.251375
9911	GO:0016879	ligase activity, forming carbon-nitrogen bonds	4.109085E-6	9.855664E-4	114	3.4162421	426	2.2969913
9913	GO:0016881	acid-amino acid ligase activity	6.881442E-6	0.001577224	104	3.1165717	385	2.0759194
9918	GO:0016887|GO:0004002	ATPase activity	1.3416725E-6	3.501461E-4	124	3.7159126	462	2.4911032
9922	GO:0016891	endoribonuclease activity, producing 5'-phosphomonoesters	4.0176988E-6	9.659473E-4	16	0.47947258	28	0.15097596
9926	GO:0016895|GO:0008858	exodeoxyribonuclease activity, producing 5'-phosphomonoesters	1.2076282E-6	3.176322E-4	14	0.4195385	21	0.113231964
9927	GO:0016896	exoribonuclease activity, producing 5'-phosphomonoesters	1.6924615E-4	0.029294485	15	0.44950554	32	0.17254394
9944	GO:0016925|GO:0006485|GO:0016927	protein sumoylation	1.7846705E-5	0.0037532942	35	1.0488462	97	0.52302384
9993	GO:0017016	Ras GTPase binding	5.74409E-5	0.010979958	69	2.0677254	245	1.3210396
10015	GO:0017053	transcriptional repressor complex	4.2606616E-9	1.7883638E-6	36	1.0788133	76	0.40979186
10030	GO:0017070	U6 snRNA binding	7.696293E-6	0.0017461787	9	0.26970333	11	0.059311982
10033	GO:0017076	purine nucleotide binding	3.440571E-13	2.2076029E-10	477	14.294276	1978	10.665373
10058	GO:0017111	nucleoside-triphosphatase activity	5.8433784E-8	1.9954095E-5	212	6.3530116	840	4.5292788
10149	GO:0018022	peptidyl-lysine methylation	1.7115564E-8	6.3858324E-6	30	0.8990111	60	0.3235199
10151	GO:0018024	histone-lysine N-methyltransferase activity	2.7603593E-7	8.375633E-5	24	0.7192089	47	0.25342393
10304	GO:0018193	peptidyl-amino acid modification	8.146206E-7	2.217909E-4	218	6.532814	897	4.836622
10316	GO:0018205	peptidyl-lysine modification	9.698176E-14	6.5568294E-11	81	2.42733	201	1.0837916
10327	GO:0018216|GO:0018017	peptidyl-arginine methylation	1.5728727E-4	0.027603984	7	0.20976925	9	0.048527986
10471	GO:0018393	internal peptidyl-lysine acetylation	2.7697144E-8	1.0036453E-5	49	1.4683847	126	0.6793918
10472	GO:0018394	peptidyl-lysine acetylation	4.9902365E-8	1.7215845E-5	49	1.4683847	128	0.6901758
11038	GO:0019012	virion	2.0449945E-4	0.034036852	22	0.6592748	57	0.3073439
11039	GO:0019013|GO:0019014	viral nucleocapsid	2.2342701E-6	5.6128233E-4	22	0.6592748	45	0.24263993
11053	GO:0019028|GO:0046728	viral capsid	5.549159E-6	0.0013048868	22	0.6592748	47	0.25342393
11069	GO:0019048	virus-host interaction	1.3742012E-5	0.0029706703	31	0.92897815	81	0.43675187
11075	GO:0019054	modulation by virus of host cellular process	7.933612E-7	2.1658813E-4	23	0.6892418	46	0.24803191
11221	GO:0019219	regulation of nucleobase, nucleoside, nucleotide and nucleic acid metabolic process	2.8271094E-22	3.1643913E-19	1058	31.705124	4631	24.970345
11224	GO:0019222	regulation of metabolic process	3.7187637E-21	3.822633E-18	1475	44.201378	6861	36.9945
11522	GO:0019538|GO:0006411	protein metabolic process	4.03567E-7	1.1852544E-4	934	27.989212	4566	24.619864
11747	GO:0019787|GO:0008639|GO:0008640	small conjugating protein ligase activity	2.9549457E-5	0.0059653926	98	2.9367695	370	1.9950393
11828	GO:0019899	enzyme binding	1.4757968E-10	7.2876325E-8	421	12.616122	1777	9.581581
11846	GO:0019919	peptidyl-arginine methylation, to asymmetrical-dimethyl arginine	2.0232276E-4	0.03380006	6	0.17980222	7	0.03774399
11864	GO:0019941	modification-dependent protein catabolic process	1.4490697E-8	5.4877924E-6	134	4.015583	472	2.5450232
12343	GO:0021915	neural tube development	9.160301E-5	0.016839115	51	1.5283189	170	0.9166397
12469	GO:0022402	cell cycle process	2.67841E-40	6.424191E-37	353	10.578363	1008	5.4351344
12470	GO:0022403	cell cycle phase	8.74136E-40	2.0478607E-36	291	8.7204075	773	4.1680145
12478	GO:0022411	cellular component disassembly	4.5315286E-7	1.3155438E-4	139	4.165418	521	2.809231
12492	GO:0022607	cellular component assembly	6.4311427E-17	5.3102918E-14	498	14.923584	1988	10.719293
12498	GO:0022613	ribonucleoprotein complex biogenesis	1.2023211E-26	1.7302643E-23	161	4.8246927	395	2.1298394
12501	GO:0022616	DNA strand elongation	3.7698292E-16	2.9668921E-13	31	0.92897815	40	0.21567993
12503	GO:0022618	ribonucleoprotein complex assembly	7.304399E-12	4.253324E-9	79	2.3673959	208	1.1215357
12655	GO:0030071	regulation of mitotic metaphase/anaphase transition	8.052282E-5	0.014966139	20	0.59934074	47	0.25342393
12734	GO:0030163	protein catabolic process	3.6035828E-5	0.0071884156	143	4.285286	582	3.138143
12936	GO:0030397	membrane disassembly	8.052282E-5	0.014966139	20	0.59934074	47	0.25342393
12957	GO:0030426	growth cone	1.5614167E-4	0.027603984	50	1.4983518	169	0.91124773
12958	GO:0030427|GO:0000134|GO:0030483	site of polarized growth	8.774669E-5	0.016189303	52	1.5582858	174	0.9382077
12986	GO:0030490	maturation of SSU-rRNA	2.1872347E-5	0.0045058485	17	0.5094396	34	0.18332794
12992	GO:0030496	midbody	1.16469785E-7	3.736575E-5	49	1.4683847	131	0.70635176
13007	GO:0030515	snoRNA binding	1.16861556E-4	0.020984512	14	0.4195385	28	0.15097596
13018	GO:0030529	ribonucleoprotein complex	9.380413E-28	1.4999316E-24	263	7.8813305	781	4.2111506
13021	GO:0030532	small nuclear ribonucleoprotein complex	5.555503E-14	3.886431E-11	39	1.1687144	65	0.3504799
13041	GO:0030554	adenyl nucleotide binding	6.3227045E-14	4.3625468E-11	407	12.196584	1623	8.751213
13154	GO:0030684	preribosome	2.5311015E-6	6.2647706E-4	25	0.7491759	55	0.2965599
13156	GO:0030686	90S preribosome	4.002121E-5	0.00787427	15	0.44950554	29	0.15636794
13442	GO:0030983|GO:0032134	mismatched DNA binding	9.875878E-5	0.018022984	10	0.29967037	16	0.08627197
13470	GO:0031011	Ino80 complex	1.1463604E-5	0.0025214232	11	0.3296374	16	0.08627197
13506	GO:0031047	gene silencing by RNA	6.0340795E-7	1.7026794E-4	51	1.5283189	145	0.7818397
13515	GO:0031056	regulation of histone modification	4.897012E-5	0.009468551	40	1.1986815	121	0.6524318
13517	GO:0031058	positive regulation of histone modification	7.316941E-5	0.01375165	27	0.80911	72	0.3882239
13580	GO:0031123	RNA 3'-end processing	1.02825836E-16	8.4214563E-14	62	1.8579563	121	0.6524318
13581	GO:0031124	mRNA 3'-end processing	1.3649233E-11	7.638811E-9	44	1.3185496	89	0.47988784
13582	GO:0031125	rRNA 3'-end processing	1.758943E-5	0.0037146974	10	0.29967037	14	0.07548798
13583	GO:0031126	snoRNA 3'-end processing	6.1512696E-6	0.0014245101	7	0.20976925	7	0.03774399
13602	GO:0031145	anaphase-promoting complex-dependent proteasomal ubiquitin-dependent protein catabolic process	1.0798176E-7	3.508963E-5	36	1.0788133	84	0.45292786
13697	GO:0031267	small GTPase binding	5.6316294E-5	0.010785452	74	2.2175608	267	1.4396635
13753	GO:0031323	regulation of cellular metabolic process	3.3232683E-24	4.133048E-21	1350	40.455498	6099	32.885796
13754	GO:0031324	negative regulation of cellular metabolic process	4.4104905E-13	2.8120295E-10	448	13.425232	1845	9.948236
13755	GO:0031325	positive regulation of cellular metabolic process	2.0551793E-6	5.2149396E-4	514	15.403057	2392	12.89766
13756	GO:0031326	regulation of cellular biosynthetic process	1.4125574E-20	1.4088826E-17	972	29.127958	4240	22.862072
13757	GO:0031327	negative regulation of cellular biosynthetic process	8.743131E-10	4.0217304E-7	332	9.949056	1366	7.3654695
13758	GO:0031328	positive regulation of cellular biosynthetic process	1.4167847E-4	0.025216075	362	10.848067	1696	9.144829
13819	GO:0031396	regulation of protein ubiquitination	2.6613388E-5	0.0053942846	70	2.0976925	244	1.3156476
13820	GO:0031397	negative regulation of protein ubiquitination	4.856376E-7	1.3858866E-4	46	1.3784837	125	0.6739998
13823	GO:0031400	negative regulation of protein modification process	1.6167287E-7	5.1054794E-5	92	2.7569673	306	1.6499515
13884	GO:0031461	cullin-RING ubiquitin ligase complex	2.2976663E-5	0.0046949405	50	1.4983518	158	0.85193574
13891	GO:0031468	nuclear envelope reassembly	7.041465E-5	0.01325865	9	0.26970333	13	0.07009598
13913	GO:0031490	chromatin DNA binding	2.423972E-6	6.0441653E-4	32	0.95894516	79	0.42596787
13914	GO:0031491	nucleosome binding	5.3371196E-9	2.1592236E-6	26	0.7791429	46	0.24803191
13915	GO:0031492	nucleosomal DNA binding	1.3565949E-8	5.2160167E-6	20	0.59934074	31	0.16715194
13921	GO:0031498	chromatin disassembly	7.1709917E-7	1.9900438E-4	13	0.38957146	18	0.09705597
13942	GO:0031519	PcG protein complex	1.8372485E-9	8.117515E-7	28	0.839077	50	0.2695999
13993	GO:0031570	DNA integrity checkpoint	1.03496975E-4	0.018853527	48	1.4384178	158	0.85193574
13999	GO:0031577	spindle checkpoint	9.091383E-8	2.976805E-5	23	0.6892418	42	0.22646393
14047	GO:0031625	ubiquitin protein ligase binding	3.8839727E-5	0.0076567656	78	2.3374288	282	1.5205435
14378	GO:0031965	nuclear membrane	1.4888135E-8	5.6171903E-6	96	2.8768356	309	1.6661274
14386	GO:0031974	membrane-enclosed lumen	0.0	0.0	1360	40.75517	4742	25.568855
14392	GO:0031981	nuclear lumen	0.0	0.0	1240	37.159126	3931	21.195946
14450	GO:0032040	small-subunit processome	9.716693E-5	0.017764661	16	0.47947258	34	0.18332794
14608	GO:0032200	telomere organization	3.113928E-7	9.363836E-5	36	1.0788133	87	0.46910384
14609	GO:0032201	telomere maintenance via semi-conservative replication	1.7131425E-9	7.602522E-7	18	0.53940666	24	0.12940796
14667	GO:0032259	methylation	4.128473E-8	1.44909745E-5	99	2.9667366	336	1.8117114
14676	GO:0032268	regulation of cellular protein metabolic process	1.5828189E-6	4.088431E-4	432	12.94576	1973	10.638412
14677	GO:0032269	negative regulation of cellular protein metabolic process	8.001168E-9	3.1484983E-6	136	4.0755167	481	2.5935512
14800	GO:0032392	DNA geometric change	2.36351E-10	1.1557936E-7	35	1.0488462	67	0.36126387
14842	GO:0032434	regulation of proteasomal ubiquitin-dependent protein catabolic process	2.7163242E-4	0.04431519	34	1.0188792	105	0.56615984
14854	GO:0032446	protein modification by small protein conjugation	8.194027E-11	4.2114472E-8	208	6.2331433	763	4.1140947
14915	GO:0032508	DNA duplex unwinding	3.4694225E-9	1.4746838E-6	32	0.95894516	63	0.3396959
14959	GO:0032553	ribonucleotide binding	6.0357E-13	3.7765202E-10	473	14.174408	1965	10.595277
14961	GO:0032555	purine ribonucleotide binding	5.0737864E-13	3.1944952E-10	473	14.174408	1963	10.584493
14965	GO:0032559	adenyl ribonucleotide binding	1.1493822E-13	7.71904E-11	403	12.076715	1610	8.681117
15176	GO:0032774	RNA biosynthetic process	1.5601797E-34	3.3440045E-31	762	22.83488	2887	15.566699
15287	GO:0032886	regulation of microtubule-based process	1.763169E-5	0.0037158323	53	1.5882529	169	0.91124773
15387	GO:0032986	protein-DNA complex disassembly	7.1709917E-7	1.9900438E-4	13	0.38957146	18	0.09705597
15392	GO:0032991	macromolecular complex	2.4E-44	6.4853E-41	1231	36.889423	5004	26.98156
15436	GO:0033036	macromolecule localization	2.9671896E-6	7.290403E-4	468	14.024573	2163	11.662892
15443	GO:0033043	regulation of organelle organization	8.4344283E-13	5.212644E-10	237	7.1021876	858	4.6263347
15444	GO:0033044	regulation of chromosome organization	4.6735236E-6	0.0011077597	61	1.8279892	195	1.0514396
15519	GO:0033119	negative regulation of RNA splicing	1.8857922E-4	0.03230774	14	0.4195385	29	0.15636794
15601	GO:0033202	DNA helicase complex	1.1463604E-5	0.0025214232	11	0.3296374	16	0.08627197
15760	GO:0033365	protein localization to organelle	2.0826594E-5	0.004299208	143	4.285286	576	3.105791
15949	GO:0033554	cellular response to stress	5.3357637E-19	4.9769454E-16	439	13.155529	1666	8.983069
16072	GO:0033683	nucleotide-excision repair, DNA incision	4.35753E-5	0.008507084	19	0.56937367	42	0.22646393
16431	GO:0034047	regulation of protein phosphatase type 2A activity	2.0509167E-4	0.034036852	13	0.38957146	26	0.14019196
16446	GO:0034062	RNA polymerase activity	3.0625277E-4	0.049520157	20	0.59934074	51	0.2749919
16780	GO:0034399	nuclear periphery	2.9225609E-9	1.2528116E-6	51	1.5283189	126	0.6793918
16808	GO:0034427	nuclear-transcribed mRNA catabolic process, exonucleolytic, 3'-5'	1.0842941E-4	0.01971639	8	0.23973629	11	0.059311982
16834	GO:0034453	microtubule anchoring	2.2914093E-5	0.004691672	16	0.47947258	31	0.16715194
16851	GO:0034470	ncRNA processing	1.0097561E-24	1.3210395E-21	140	4.195385	334	1.8009274
16853	GO:0034472	snRNA 3'-end processing	7.696293E-6	0.0017461787	9	0.26970333	11	0.059311982
16856	GO:0034475	U4 snRNA 3'-end processing	1.5728727E-4	0.027603984	7	0.20976925	9	0.048527986
16885	GO:0034504	protein localization to nucleus	2.0111103E-4	0.03380006	48	1.4384178	162	0.87350374
16889	GO:0034508	centromere complex assembly	4.4199296E-5	0.0086122155	10	0.29967037	15	0.08087997
17000	GO:0034621	cellular macromolecular complex subunit organization	2.5626617E-23	2.9335847E-20	302	9.050045	985	5.311118
17001	GO:0034622	cellular macromolecular complex assembly	1.3290242E-18	1.2282773E-15	228	6.8324842	733	3.9523346
17020	GO:0034641	cellular nitrogen compound metabolic process	0.0	0.0	1470	44.051544	5617	30.286854
17024	GO:0034645|GO:0034961	cellular macromolecule biosynthetic process	1.346E-41	3.4765895E-38	994	29.787233	3879	20.915562
17034	GO:0034655	nucleobase, nucleoside, nucleotide and nucleic acid catabolic process	5.569949E-6	0.0013048868	196	5.873539	814	4.3890867
17035	GO:0034656	nucleobase, nucleoside and nucleotide catabolic process	5.569949E-6	0.0013048868	196	5.873539	814	4.3890867
17039	GO:0034660	ncRNA metabolic process	2.5191433E-27	3.8450236E-24	176	5.2741985	444	2.3940473
17087	GO:0034708	methyltransferase complex	9.904212E-13	6.083677E-10	47	1.4084507	93	0.50145584
17107	GO:0034728	nucleosome organization	6.528457E-6	0.00150494	55	1.648187	172	0.9274237
17340	GO:0034968	histone lysine methylation	1.4739039E-6	3.8267273E-4	26	0.7791429	57	0.3073439
17463	GO:0035097	histone methyltransferase complex	3.0821584E-12	1.8157201E-9	42	1.2586155	80	0.43135986
17464	GO:0035098	ESC/E(Z) complex	2.01035E-4	0.03380006	10	0.29967037	17	0.09166397
17560	GO:0035194	posttranscriptional gene silencing by RNA	2.3874334E-6	5.967828E-4	21	0.62930775	42	0.22646393
17561	GO:0035195	gene silencing by miRNA	4.336909E-6	0.0010352803	19	0.56937367	37	0.19950394
17608	GO:0035242	protein-arginine omega-N asymmetric methyltransferase activity	2.0232276E-4	0.03380006	6	0.17980222	7	0.03774399
17612	GO:0035246	peptidyl-arginine N-methylation	1.5728727E-4	0.027603984	7	0.20976925	9	0.048527986
17613	GO:0035247	peptidyl-arginine omega-N-methylation	4.1461924E-5	0.008125992	7	0.20976925	8	0.043135986
17623	GO:0035257	nuclear hormone receptor binding	4.4671215E-5	0.008687365	46	1.3784837	145	0.7818397
18000	GO:0035639	purine ribonucleoside triphosphate binding	4.0219547E-14	2.833291E-11	471	14.114474	1925	10.379597
18131	GO:0035770	RNA granule	2.8244344E-7	8.544316E-5	46	1.3784837	123	0.6632158
18182	GO:0035821	modification of morphology or physiology of other organism	5.7707686E-5	0.010989251	33	0.9889122	94	0.50684786
18186	GO:0035825	reciprocal DNA recombination	2.3273272E-4	0.038246088	18	0.53940666	43	0.23185593
18382	GO:0040029	regulation of gene expression, epigenetic	4.4915035E-13	2.845671E-10	104	3.1165717	292	1.5744635
18438	GO:0042054	histone methyltransferase activity	2.0776945E-9	9.1000527E-7	31	0.92897815	59	0.3181279
18537	GO:0042176	regulation of protein catabolic process	7.955022E-6	0.0018008247	89	2.6670663	319	1.7200475
18614	GO:0042254|GO:0007046	ribosome biogenesis	1.7472239E-15	1.3435917E-12	99	2.9667366	253	1.3641756
18630	GO:0042274	ribosomal small subunit biogenesis	1.1112094E-5	0.0024602236	23	0.6892418	52	0.2803839
18742	GO:0042393	histone binding	1.4808413E-7	4.7207555E-5	63	1.8879232	186	1.0029117
18892	GO:0042555	MCM complex	1.1068901E-6	2.9343436E-4	8	0.23973629	8	0.043135986
18953	GO:0042623	ATPase activity, coupled	1.550887E-5	0.0033240868	95	2.8468685	351	1.8925914
19093	GO:0042769	DNA damage response, detection of DNA damage	8.604653E-5	0.015904753	17	0.5094396	37	0.19950394
19326	GO:0043009	chordate embryonic development	1.0592915E-5	0.0023556314	165	4.944561	673	3.628815
19358	GO:0043044	ATP-dependent chromatin remodeling	1.0405446E-6	2.7804135E-4	33	0.9889122	80	0.43135986
19448	GO:0043144	snoRNA processing	6.1512696E-6	0.0014245101	7	0.20976925	7	0.03774399
19465	GO:0043161	proteasomal ubiquitin-dependent protein catabolic process	6.7971744E-9	2.717177E-6	98	2.9367695	313	1.6876955
19470	GO:0043167	ion binding	1.9084839E-8	7.068213E-6	896	26.850464	4286	23.110106
19472	GO:0043169	cation binding	2.180118E-8	7.973921E-6	893	26.760563	4273	23.040009
19473	GO:0043170|GO:0043283	macromolecule metabolic process	0.0	0.0	1901	56.967335	8012	43.20069
19525	GO:0043226	organelle	0.0	0.0	2761	82.73899	13044	70.33323
19526	GO:0043227	membrane-bounded organelle	0.0	0.0	2624	78.63351	12261	66.11129
19527	GO:0043228	non-membrane-bounded organelle	0.0	0.0	1100	32.96374	3963	21.368488
19528	GO:0043229	intracellular organelle	0.0	0.0	2654	79.53252	12115	65.32406
19530	GO:0043231	intracellular membrane-bounded organelle	0.0	0.0	2484	74.43812	11130	60.01294
19531	GO:0043232	intracellular non-membrane-bounded organelle	0.0	0.0	1100	32.96374	3963	21.368488
19532	GO:0043233	organelle lumen	0.0	0.0	1346	40.335632	4687	25.272295
19533	GO:0043234	protein complex	6.106856E-30	1.1185233E-26	1033	30.955948	4306	23.217945
19684	GO:0043412	macromolecule modification	2.6263276E-11	1.4301027E-8	723	21.666166	3267	17.615658
19686	GO:0043414	macromolecule methylation	5.5833432E-5	0.010717087	67	2.0077915	236	1.2725116
19750	GO:0043484	regulation of RNA splicing	6.0678434E-5	0.011533166	36	1.0788133	106	0.5715518
19753	GO:0043487	regulation of RNA stability	9.6534546E-5	0.01771334	45	1.3485166	145	0.7818397
19809	GO:0043543	protein acylation	3.3743427E-6	8.2106754E-4	59	1.7680551	185	0.9975197
19832	GO:0043566	structure-specific DNA binding	1.3047532E-12	7.9179063E-10	108	3.23644	312	1.6823034
19862	GO:0043596	nuclear replication fork	7.210135E-6	0.0016470049	19	0.56937367	38	0.20489593
19894	GO:0043628	ncRNA 3'-end processing	2.047141E-8	7.5263993E-6	17	0.5094396	24	0.12940796
19898	GO:0043632	modification-dependent macromolecule catabolic process	1.928691E-9	8.484324E-7	139	4.165418	480	2.588159
20181	GO:0043928	exonucleolytic nuclear-transcribed mRNA catabolic process involved in deadenylation-dependent decay	2.152087E-7	6.629826E-5	19	0.56937367	32	0.17254394
20186	GO:0043933|GO:0034600	macromolecular complex subunit organization	5.887587E-17	4.9840276E-14	406	12.166616	1553	8.373774
20220	GO:0043967	histone H4 acetylation	8.171552E-6	0.0018433931	25	0.7491759	58	0.3127359
20255	GO:0044003	modification by symbiont of host morphology or physiology	2.8189832E-5	0.005702341	24	0.7192089	58	0.3127359
20319	GO:0044068	modulation by symbiont of host cellular process	3.212391E-6	7.8736595E-4	23	0.6892418	49	0.26420793
20336	GO:0044085	cellular component biogenesis	1.8090203E-26	2.5310515E-23	581	17.410849	2185	11.781516
20487	GO:0044237	cellular metabolic process	0.0	0.0	2155	64.578964	9598	51.7524
20488	GO:0044238	primary metabolic process	0.0	0.0	2133	63.91969	9565	51.574463
20498	GO:0044248	cellular catabolic process	1.8523471E-7	5.7771005E-5	498	14.923584	2266	12.218268
20499	GO:0044249	cellular biosynthetic process	1.8723489E-33	3.7723054E-30	1158	34.701828	4865	26.23207
20507	GO:0044257	cellular protein catabolic process	9.472609E-6	0.0021158415	139	4.165418	549	2.960207
20510	GO:0044260|GO:0034960	cellular macromolecule metabolic process	0.0	0.0	1831	54.869644	7385	39.81991
20515	GO:0044265|GO:0034962	cellular macromolecule catabolic process	5.658249E-14	3.9310097E-11	250	7.4917593	896	4.8312306
20517	GO:0044267	cellular protein metabolic process	1.462196E-12	8.767714E-10	876	26.251123	4018	21.665049
20520	GO:0044270	cellular nitrogen compound catabolic process	6.6524335E-5	0.01257313	198	5.933473	856	4.6155505
20616	GO:0044422	organelle part	0.0	0.0	2046	61.312557	8618	46.468243
20617	GO:0044423	virion part	2.0449945E-4	0.034036852	22	0.6592748	57	0.3073439
20618	GO:0044424	intracellular part	0.0	0.0	2903	86.99431	13805	74.43654
20621	GO:0044427	chromosomal part	1.3587314E-37	3.1107922E-34	292	8.750375	795	4.2866387
20622	GO:0044428	nuclear part	0.0	0.0	1330	39.85616	4301	23.190985
20624	GO:0044430	cytoskeletal part	4.142546E-18	3.692997E-15	415	12.43632	1572	8.476221
20638	GO:0044444	cytoplasmic part	1.4437581E-4	0.025650831	1613	48.33683	8432	45.46533
20640	GO:0044446	intracellular organelle part	0.0	0.0	2035	60.982918	8489	45.772675
20644	GO:0044450	microtubule organizing center part	4.585546E-6	0.0010894699	51	1.5283189	154	0.83036774
20645	GO:0044451	nucleoplasm part	2.6569978E-35	5.818666E-32	339	10.158825	1001	5.3973904
20646	GO:0044452	nucleolar part	4.027964E-10	1.932219E-7	35	1.0488462	68	0.3666559
20648	GO:0044454	nuclear chromosome part	1.5308967E-18	1.389354E-15	165	4.944561	477	2.571983
20657	GO:0044464	cell part	1.3160831E-14	9.677269E-12	3122	93.55709	16695	90.01941
21398	GO:0045814	negative regulation of gene expression, epigenetic	1.3053222E-5	0.0028495293	49	1.4683847	151	0.81419176
21419	GO:0045839	negative regulation of mitosis	1.9418506E-4	0.0329321	19	0.56937367	46	0.24803191
21421	GO:0045841	negative regulation of mitotic metaphase/anaphase transition	5.5852935E-5	0.010717087	17	0.5094396	36	0.19411194
21460	GO:0045892|GO:0016481|GO:0032582|GO:0061021	negative regulation of transcription, DNA-dependent	7.118904E-9	2.8345405E-6	276	8.270902	1121	6.0444303
21502	GO:0045934	negative regulation of nucleobase, nucleoside, nucleotide and nucleic acid metabolic process	2.8056227E-10	1.3653657E-7	315	9.439616	1272	6.8586216
21503	GO:0045935	positive regulation of nucleobase, nucleoside, nucleotide and nucleic acid metabolic process	3.246056E-6	7.9368625E-4	357	10.698232	1601	8.632589
21600	GO:0046034	ATP metabolic process	2.8877969E-6	7.112682E-4	130	3.8957148	496	2.674431
22061	GO:0046540	U4/U6 x U5 tri-snRNP complex	2.0253711E-7	6.2972314E-5	16	0.47947258	24	0.12940796
22209	GO:0046700	heterocycle catabolic process	7.658379E-5	0.014313246	198	5.933473	858	4.6263347
22290	GO:0046782	regulation of viral transcription	1.1006593E-4	0.019977905	30	0.8990111	85	0.45831984
22375	GO:0046872	metal ion binding	4.0648165E-9	1.7132988E-6	891	26.70063	4228	22.797369
22410	GO:0046907	intracellular transport	1.3784358E-9	6.1715474E-7	359	10.758166	1502	8.098782
22431	GO:0046930	pore complex	6.573617E-8	2.2371893E-5	41	1.2286485	100	0.5391998
23502	GO:0048024|GO:0035055	regulation of nuclear mRNA splicing, via spliceosome	1.8437722E-5	0.003853455	28	0.839077	71	0.38283187
23503	GO:0048025|GO:0035056	negative regulation of nuclear mRNA splicing, via spliceosome	2.1568527E-4	0.035685185	12	0.35960445	23	0.12401596
23710	GO:0048285	organelle fission	1.7124095E-21	1.7980884E-18	148	4.4351215	386	2.0813112
23911	GO:0048519|GO:0043118	negative regulation of biological process	7.6132324E-8	2.5650035E-5	885	26.520826	4263	22.986088
23915	GO:0048523|GO:0051243	negative regulation of cellular process	3.4815415E-8	1.2349327E-5	810	24.2733	3852	20.769978
23916	GO:0048524	positive regulation of viral reproduction	2.449029E-6	6.091566E-4	42	1.2586155	116	0.6254718
24320	GO:0050000	chromosome localization	9.668183E-7	2.5971897E-4	26	0.7791429	56	0.30195192
24748	GO:0050434	positive regulation of viral transcription	1.92385E-6	4.894024E-4	27	0.80911	61	0.3289119
24963	GO:0050657	nucleic acid transport	2.0119721E-13	1.3161074E-10	71	2.1276596	168	0.9058557
24964	GO:0050658	RNA transport	2.0119721E-13	1.3161074E-10	71	2.1276596	168	0.9058557
24990	GO:0050684	regulation of mRNA processing	1.1165607E-5	0.0024666502	36	1.0788133	99	0.5338078
24992	GO:0050686	negative regulation of mRNA processing	2.0509167E-4	0.034036852	13	0.38957146	26	0.14019196
25319	GO:0051020	GTPase binding	6.946387E-5	0.013104118	79	2.3673959	291	1.5690715
25327	GO:0051028	mRNA transport	5.1728665E-12	3.029653E-9	62	1.8579563	146	0.78723174
25351	GO:0051052	regulation of DNA metabolic process	4.5737897E-10	2.1836537E-7	97	2.9068024	295	1.5906395
25353	GO:0051054	positive regulation of DNA metabolic process	1.2418196E-6	3.257747E-4	52	1.5582858	152	0.8195837
25378	GO:0051081	nuclear envelope disassembly	8.052282E-5	0.014966139	20	0.59934074	47	0.25342393
25425	GO:0051128	regulation of cellular component organization	1.3664911E-8	5.2340893E-6	448	13.425232	1972	10.63302
25427	GO:0051130	positive regulation of cellular component organization	3.708593E-5	0.0073542013	207	6.2031765	892	4.8096623
25465	GO:0051168	nuclear export	9.764758E-11	4.9680544E-8	57	1.7081211	137	0.7387038
25466	GO:0051169	nuclear transport	5.013198E-11	2.6302903E-8	113	3.386275	349	1.8818074
25467	GO:0051170	nuclear import	1.6464506E-5	0.0035143709	41	1.2286485	120	0.6470398
25468	GO:0051171	regulation of nitrogen compound metabolic process	1.833745E-21	1.9043958E-18	1062	31.824993	4675	25.207592
25469	GO:0051172	negative regulation of nitrogen compound metabolic process	4.6523116E-10	2.2106654E-7	316	9.4695835	1287	6.939502
25470	GO:0051173	positive regulation of nitrogen compound metabolic process	6.2070417E-6	0.001434129	360	10.788133	1627	8.772781
25522	GO:0051225|GO:0051226|GO:0051227	spindle assembly	2.9864704E-8	1.0783112E-5	34	1.0188792	74	0.3990079
25531	GO:0051236	establishment of RNA localization	2.0119721E-13	1.3161074E-10	71	2.1276596	168	0.9058557
25538	GO:0051246	regulation of protein metabolic process	2.6253938E-6	6.4822286E-4	461	13.814804	2130	11.484957
25540	GO:0051248	negative regulation of protein metabolic process	2.8919542E-9	1.2449892E-6	149	4.4650884	531	2.863151
25544	GO:0051252	regulation of RNA metabolic process	8.5468665E-27	1.24780835E-23	905	27.120169	3741	20.171465
25545	GO:0051253	negative regulation of RNA metabolic process	2.7037366E-9	1.1689569E-6	291	8.7204075	1182	6.373342
25546	GO:0051254	positive regulation of RNA metabolic process	1.1275888E-4	0.020429889	314	9.40965	1446	7.7968297
25568	GO:0051276|GO:0007001|GO:0051277	chromosome organization	0.0	0.0	354	10.608331	962	5.1871023
25591	GO:0051301	cell division	2.31939E-29	4.1723026E-26	195	5.843572	498	2.6852152
25593	GO:0051303	establishment of chromosome localization	9.668183E-7	2.5971897E-4	26	0.7791429	56	0.30195192
25600	GO:0051310	metaphase plate congression	5.549159E-6	0.0013048868	22	0.6592748	47	0.25342393
25611	GO:0051321	meiotic cell cycle	6.2400475E-5	0.01183814	56	1.678154	189	1.0190877
25615	GO:0051325	interphase	2.0431624E-22	2.312613E-19	135	4.04555	332	1.7901434
25617	GO:0051327	M phase of meiotic cell cycle	1.8647006E-4	0.032055426	46	1.3784837	153	0.8249757
25619	GO:0051329	interphase of mitotic cell cycle	1.0908518E-21	1.1816064E-18	133	3.9856157	330	1.7793595
25630	GO:0051340	regulation of ligase activity	2.003626E-4	0.03380006	39	1.1687144	124	0.6686078
25723	GO:0051439	regulation of ubiquitin-protein ligase activity involved in mitotic cell cycle	1.3654036E-4	0.024387766	29	0.86904407	82	0.44214386
25777	GO:0051493	regulation of cytoskeleton organization	3.4209854E-5	0.0068513053	117	3.5061433	459	2.4749272
25887	GO:0051603	proteolysis involved in cellular protein catabolic process	4.3105733E-6	0.0010314377	137	4.105484	532	2.8685431
25924	GO:0051640	organelle localization	1.5394282E-5	0.0033065618	89	2.6670663	324	1.7470075
25925	GO:0051641	cellular localization	2.607264E-8	9.481898E-6	524	15.702727	2365	12.752076
25933	GO:0051649	establishment of localization in cell	5.4053214E-7	1.5295425E-4	441	13.215463	1995	10.757036
25940	GO:0051656	establishment of organelle localization	4.993376E-5	0.009636378	69	2.0677254	244	1.3156476
26008	GO:0051726|GO:0000074	regulation of cell cycle	2.0382935E-19	1.9189914E-16	281	8.420737	948	5.111614
26065	GO:0051783	regulation of nuclear division	1.09608635E-7	3.5276906E-5	45	1.3485166	116	0.6254718
26066	GO:0051784	negative regulation of nuclear division	1.9418506E-4	0.0329321	19	0.56937367	46	0.24803191
26099	GO:0051817	modification of morphology or physiology of other organism involved in symbiotic interaction	5.7707686E-5	0.010989251	33	0.9889122	94	0.50684786
26238	GO:0051972	regulation of telomerase activity	1.2968524E-4	0.0232045	17	0.5094396	38	0.20489593
26932	GO:0055086	nucleobase, nucleoside and nucleotide metabolic process	6.264284E-7	1.7577903E-4	265	7.9412646	1121	6.0444303
27228	GO:0060255	regulation of macromolecule metabolic process	3.458993E-31	6.452767E-28	1277	38.267906	5525	29.79079
27961	GO:0060988	lipid tube assembly	7.627308E-15	5.733985E-12	22	0.6592748	24	0.12940796
27962	GO:0060989	lipid tube assembly involved in organelle fusion	4.0256128E-17	3.4366874E-14	22	0.6592748	22	0.118623964
28102	GO:0061136	regulation of proteasomal protein catabolic process	3.8746544E-5	0.0076533724	51	1.5283189	165	0.88967973
28360	GO:0065003	macromolecular complex assembly	1.935602E-12	1.1537705E-9	329	9.859155	1288	6.944894
28361	GO:0065004	protein-DNA complex assembly	1.989561E-5	0.004149542	55	1.648187	178	0.9597757
28380	GO:0070013	intracellular organelle lumen	0.0	0.0	1341	40.185795	4630	24.964952
28401	GO:0070035	purine NTP-dependent helicase activity	1.2753007E-11	7.1771105E-9	50	1.4983518	108	0.5823358
28547	GO:0070182	DNA polymerase binding	8.368967E-6	0.0018818453	8	0.23973629	9	0.048527986
28557	GO:0070192	chromosome organization involved in meiosis	2.504374E-4	0.040995546	21	0.62930775	54	0.2911679
28871	GO:0070507	regulation of microtubule cytoskeleton organization	5.695306E-6	0.0013250102	48	1.4384178	143	0.77105576
28941	GO:0070577	histone acetyl-lysine binding	1.6466432E-5	0.0035143709	12	0.35960445	19	0.102447964
29011	GO:0070647	protein modification by small protein conjugation or removal	2.4633585E-11	1.3486519E-8	232	6.9523525	862	4.6479025
29275	GO:0070911	global genome nucleotide-excision repair	8.277126E-5	0.015355706	25	0.7491759	65	0.3504799
29289	GO:0070925	organelle assembly	1.3900989E-8	5.304346E-6	72	2.1576266	211	1.1377116
29377	GO:0071013	catalytic step 2 spliceosome	4.6309085E-11	2.4552893E-8	46	1.3784837	98	0.52841586
29391	GO:0071027	nuclear RNA surveillance	1.6550005E-4	0.028844323	9	0.26970333	14	0.07548798
29392	GO:0071028	nuclear mRNA surveillance	1.6550005E-4	0.028844323	9	0.26970333	14	0.07548798
29415	GO:0071051	polyadenylation-dependent snoRNA 3'-end processing	1.8983011E-4	0.0324118	5	0.14983518	5	0.026959991
29467	GO:0071103	DNA conformation change	1.2103488E-10	6.09636E-8	90	2.6970332	261	1.4073116
29520	GO:0071156	regulation of cell cycle arrest	1.6431348E-13	1.0961912E-10	99	2.9667366	269	1.4504476
29537	GO:0071173	spindle assembly checkpoint	1.2550121E-5	0.0027484014	18	0.53940666	36	0.19411194
29538	GO:0071174	mitotic cell cycle spindle checkpoint	2.033106E-5	0.004222876	18	0.53940666	37	0.19950394
29568	GO:0071204	histone pre-mRNA 3'end processing complex	3.4175766E-5	0.0068513053	6	0.17980222	6	0.03235199
29703	GO:0071339	MLL1 complex	8.416465E-9	3.299033E-6	21	0.62930775	33	0.17793594
29903	GO:0071539	protein localization to centrosome	1.6550005E-4	0.028844323	9	0.26970333	14	0.07548798
30188	GO:0071824	protein-DNA complex subunit organization	1.2963451E-8	5.0034573E-6	68	2.0377584	195	1.0514396
30190	GO:0071826	ribonucleoprotein complex subunit organization	1.1274738E-11	6.4533294E-9	81	2.42733	217	1.1700636
30204	GO:0071840	cellular component organization or biogenesis	1.0681056E-33	2.1958778E-30	1375	41.204674	5966	32.168663
30205	GO:0071841	cellular component organization or biogenesis at cellular level	0.0	0.0	1235	37.00929	4824	26.011
30206	GO:0071842	cellular component organization at cellular level	1.8E-44	5.0978E-41	1170	35.06143	4681	25.239944
30207	GO:0071843	cellular component biogenesis at cellular level	2.8924765E-26	3.937569E-23	165	4.944561	412	2.2215033
30208	GO:0071844	cellular component assembly at cellular level	1.713532E-21	1.7980884E-18	411	12.316452	1492	8.044862
30209	GO:0071845	cellular component disassembly at cellular level	1.0356301E-6	2.7746416E-4	137	4.105484	519	2.7984471
30877	GO:0072521	purine-containing compound metabolic process	4.6181617E-7	1.3292025E-4	235	7.0422535	972	5.241022
30879	GO:0072523	purine-containing compound catabolic process	7.361776E-7	2.0262432E-4	192	5.753671	772	4.1626225
31042	GO:0072686	mitotic spindle	3.875276E-6	9.339345E-4	21	0.62930775	43	0.23185593
31465	GO:0080090	regulation of primary metabolic process	2.4597019E-23	2.8480872E-20	1312	39.316753	5925	31.94759
31659	GO:0090068	positive regulation of cell cycle process	8.3965926E-5	0.015548705	53	1.5882529	178	0.9597757
31895	GO:0090304	nucleic acid metabolic process	0.0	0.0	1246	37.33893	4238	22.851288
31896	GO:0090305	nucleic acid phosphodiester bond hydrolysis	9.688714E-15	7.229736E-12	90	2.6970332	226	1.2185916
32213	GO:2000112	regulation of cellular macromolecule biosynthetic process	8.944081E-28	1.4532291E-24	937	28.079113	3877	20.904778
32214	GO:2000113	negative regulation of cellular macromolecule biosynthetic process	1.15463914E-11	6.571478E-9	320	9.589452	1263	6.810094
32342	GO:2000243	positive regulation of reproductive process	3.1884938E-5	0.0064240014	40	1.1986815	119	0.6416478
32699	GO:2000602	regulation of interphase of mitotic cell cycle	4.7040652E-5	0.009130531	55	1.648187	183	0.9867357

## Sheet: Sub-Table 3
Supplementary Table 1. Jagielska et al..
Sub-Table 3. Gene Ontology analysis for BRM-target genes upregulated in ACC
Gene Ontology term	Cluster frequency	Genome frequency	Corrected	FDR	False	Genes annotated to the term
			P-value		Positives
response to endoplasmic reticulum stress	36 of 786 genes, 4.6%	271 of 19499 genes, 1.4%	1.28e-06	0.00%	0.00	MYDGF, BHLHA15, BCL2L11, TXNDC11, CCDC47, VIMP, ATG10, DAB2IP, GFPT1, WIPI1, UBA5, ERO1A, PPP1R15B, XBP1, TRIM25, P4HB, UBE2J1, TMX4, EDEM1, ERLEC1, SEC63, DNAJC10, HM13, SEL1L, SERP1, THBS1, ADD1, UBE2J2, ERN1, SCAMP5, RHBDD1, HERPUD1, ERP44, DERL2, TMEM259, EIF2AK2
negative regulation of cellular process	252 of 786 genes, 32.1%	4501 of 19499 genes, 23.1%	1.02e-05	0.00%	0.00	OMA1, NPRL3, DCBLD2, NDFIP1, LRCH1, DLG1, STRN3, ARFGEF3, CDKN2C, GLTSCR2, FBLN1, ARF1, THRA, MAP3K3, TP53TG5, PKD1, ESRRA, ERO1A, PTBP1, ORMDL1, SCFD1, HIST1H3J, ATF5, PRKAR1A, PPP1R2, LARP1, CAMK2N1, ASB1, PTPN23, SERPINB6, ABCA5, BAHCC1, TCF3, THBS1, DNAJC1, WWC2, CPEB4, CPEB3, SNX3, NR4A1, MPHOSPH8, LDLRAD4, BNIP3, BCL2L1, RHBDD1, SART1, PURB, HERPUD1, HDAC10, KANK1, ZBTB14, SPEF1, EPO, ZBTB3…
intracellular transport	121 of 786 genes, 15.4%	1774 of 19499 genes, 9.1%	1.89e-05	0.00%	0.00	U2AF2, SEC24A, MVB12B, KIAA1033, ARFGAP2, SNX9, NSF, MLPH, GLTSCR2, VIMP, GATA2, ARF1, THRA, DAB2IP, TMED10, MCFD2, SAR1B, EVI5, PKD1, ATP5G3, SCFD1, ATP5J, SH3GLB1, RANBP3, SLC17A9, TBC1D16, UBE2J1, SYNE2, MICALL2, EDEM1, TRAPPC9, SEC63, VTI1B, PTPN23, CADPS2, IFT20, HM13, SEL1L, COX5B, CD300A, SNX3, SDCBP, RILP, UBE2J2, PPM1B, APC2, RHBDD1, MCM3AP, TNPO2, HERPUD1, KANK1, AGFG1, SNX13, STAM2, NU…
establishment of localization in cell	138 of 786 genes, 17.6%	2117 of 19499 genes, 10.9%	2.38e-05	0.00%	0.00	DLG1, MVB12B, KIAA1033, ARFGAP2, NSF, MLPH, GLTSCR2, ARF1, THRA, MCFD2, SAR1B, PKD1, ERO1A, SCFD1, ATP5J, SH3GLB1, TBC1D16, MICALL2, EDEM1, TRAPPC9, KCNC4, SEC63, VTI1B, MPC2, PTPN23, HM13, SNX3, RILP, RHBDD1, HERPUD1, KANK1, EPO, SNX13, NUDT4, GCC2, HMGA1, TRAM1, DENND3, WWC1, RPLP1, STRADB, SPTAN1, UBASH3B, PDPK1, NDUFB8, HNRNPA2B1, GRIN1, AKAP8L, SRP54, LMAN1, UBE2B, RPL27, FZD5, PROC, EVI5L, …
ER to Golgi vesicle-mediated transport	27 of 786 genes, 3.4%	186 of 19499 genes, 1.0%	3.11e-05	0.00%	0.00	TRAPPC9, VTI1B, ARFGAP3, SEC23B, SEC24A, SPTAN1, GOLGA2, ARFGAP2, NSF, ARF1, CD55, ARF4, TMED10, PROZ, COG5, MCFD2, USO1, SAR1B, CTAGE5, DYNC1LI2, MIA3, SCFD1, LMAN1, TMED2, COG3, PROC, COPB2
negative regulation of biological process	270 of 786 genes, 34.4%	4980 of 19499 genes, 25.5%	5.00e-05	0.00%	0.00	OMA1, LRCH1, DLG1, MAP3K3, PKD1, PTBP1, ORMDL1, SCFD1, HIST1H3J, TSPAN8, ATF5, PPP1R2, CAMK2N1, ASB1, PTPN23, SERPINB6, ABCA5, BAHCC1, TCF3, THBS1, DNAJC1, CPEB4, CPEB3, SNX3, RILP, BNIP3, BCL2L1, RHBDD1, PURB, HERPUD1, KANK1, ZBTB14, EPO, ZBTB38, SNX13, DUSP6, MYBL1, HMGA1, NDRG2, ACE, L3MBTL1, OXR1, WWC1, PKDCC, ATRX, SPTAN1, SMAD6, PAX5, LHX1, HNRNPA2B1, ANG, GRIN1, EPB41L5, CST3, NPR1, NCOR2,…
Golgi vesicle transport	38 of 786 genes, 4.8%	340 of 19499 genes, 1.7%	5.65e-05	0.00%	0.00	SEC23B, OPTN, SEC24A, PKDCC, SPTAN1, GOLGA2, ARFGAP2, SURF4, NSF, ARF1, ARF4, TMED10, MCFD2, WIPI1, SAR1B, SCFD1, LMAN1, PROC, STXBP6, COPB2, TRAPPC9, DOPEY2, VTI1B, ARFGAP3, VPS54, CD55, SNX8, COG5, PROZ, USO1, CTAGE5, MIA3, DYNC1LI2, GCC2, TMED2, COG3, TGOLN2, RAB6A
cellular localization	166 of 786 genes, 21.1%	2737 of 19499 genes, 14.0%	8.69e-05	0.00%	0.00	DLG1, BBIP1, MVB12B, KIAA1033, ARFGAP2, NSF, MLPH, GLTSCR2, ARF1, THRA, CEP250, MCFD2, SAR1B, PKD1, ERO1A, SCFD1, ATP5J, SH3GLB1, TBC1D16, TULP1, MICALL2, EDEM1, TRAPPC9, KCNC4, SEC63, VTI1B, MPC2, PTPN23, HM13, TRIM8, SNX3, RILP, BCL2L1, RHBDD1, HERPUD1, KANK1, EPO, SNX13, NUDT4, GCC2, HMGA1, TRAM1, DENND3, WWC1, CENPT, EXOC3L4, RPLP1, PKDCC, STRADB, ATRX, FLCN, SPTAN1, UBASH3B, PDPK1, NDUFB8, H…
phosphorus metabolic process	192 of 786 genes, 24.4%	3303 of 19499 genes, 16.9%	0.00012	0.00%	0.00	CLK4, DLG1, LPGAT1, ARFGEF3, CDKN2C, GLTSCR2, FBLN1, ARF1, LHPP, MAPRE3, MAP3K3, PKD1, ATP5J, PRKAR1A, PPP1R2, NT5E, CAMK2N1, MPC2, PTPN23, GDF15, TNFRSF11A, THBS1, NANS, ENTPD2, LDLRAD4, TNFRSF19, EPO, DUSP6, PDE8A, NUDT4, STK17B, MAGI3, HEXB, FASN, TRPM7, HERC5, NDRG2, ACE, TNFRSF18, PPARA, WWC1, PPP2R2C, NDUFA2, PPP1CB, ATP1A1, RPLP1, PKDCC, STRADB, FLCN, SPTAN1, GNE, SMAD6, RAB4A, ISYNA1, UBA…
macromolecule localization	174 of 786 genes, 22.1%	2924 of 19499 genes, 15.0%	0.00013	0.00%	0.00	NDFIP1, DLG1, BBIP1, MVB12B, KIAA1033, ARFGAP2, NSF, MLPH, GLTSCR2, ARF1, THRA, MAPRE3, CEP250, MCFD2, SAR1B, PKD1, SCFD1, SH3GLB1, AACS, TBC1D16, TULP1, MICALL2, EDEM1, SEC63, VTI1B, MPC2, PTPN23, ABCA5, HM13, TNFRSF11A, THBS1, DNAJC1, TRIM8, SNX3, RILP, BCL2L1, RHBDD1, HERPUD1, KANK1, SNX13, NUDT4, HEXB, GCC2, ACE, TRAM1, PPARA, UNC50, CENPT, EXOC3L4, RPLP1, PKDCC, STRADB, ATRX, FLCN, RAB4A, PD…
amide transport	127 of 786 genes, 16.2%	1986 of 19499 genes, 10.2%	0.00033	0.00%	0.00	NDFIP1, U2AF2, TESC, BBIP1, SEC24A, RGCC, MVB12B, KIAA1033, ARFGAP2, SNX9, GPER1, NSF, MLPH, GLTSCR2, VIMP, ARF1, THRA, DAB2IP, TMED10, MCFD2, SAR1B, EVI5, PKD1, NR0B2, SFT2D1, RAB37, HFE, SCFD1, SH3GLB1, RANBP3, TFRC, SLC17A9, AACS, TBC1D16, UBE2J1, MICALL2, EDEM1, SEC63, VTI1B, MPC2, PTPN23, CADPS2, IFT20, HM13, SEL1L, DNAJC1, SNX3, SDCBP, RILP, UBE2J2, PPM1B, APC2, RHBDD1, MCM3AP, TNPO2, RRBP1…
protein transport	124 of 786 genes, 15.8%	1927 of 19499 genes, 9.9%	0.00034	0.00%	0.00	NDFIP1, U2AF2, TESC, BBIP1, SEC24A, RGCC, MVB12B, KIAA1033, ARFGAP2, SNX9, GPER1, NSF, MLPH, GLTSCR2, VIMP, ARF1, THRA, DAB2IP, TMED10, MCFD2, SAR1B, EVI5, PKD1, NR0B2, SFT2D1, RAB37, HFE, SCFD1, SH3GLB1, RANBP3, TFRC, SLC17A9, AACS, TBC1D16, UBE2J1, MICALL2, EDEM1, SEC63, VTI1B, MPC2, PTPN23, CADPS2, IFT20, HM13, SEL1L, DNAJC1, SNX3, SDCBP, RILP, UBE2J2, PPM1B, APC2, RHBDD1, MCM3AP, TNPO2, RRBP1…
vesicle budding from membrane	17 of 786 genes, 2.2%	91 of 19499 genes, 0.5%	0.00046	0.00%	0.00	TRAPPC9, SEC23B, SEC24A, WASL, GOLGA2, SNX3, RILP, NSF, ARF1, MCFD2, TMED10, USO1, SAR1B, MIA3, SCFD1, LMAN1, TMED2
transport	267 of 786 genes, 34.0%	5034 of 19499 genes, 25.8%	0.00052	0.00%	0.00	DLG1, BBIP1, MVB12B, MCFD2, SAR1B, PKD1, SCFD1, SLC39A8, SH3GLB1, GNAS, TBC1D16, EDEM1, TRAPPC9, HMHA1, PTPN23, SERPINB6, ABCA5, HM13, THBS1, DNAJC1, SNX3, RILP, BNIP3, BCL2L1, RHBDD1, HERPUD1, KANK1, EPO, SNX13, NUDT4, HEXB, PDLIM7, HMGA1, ACE, DENND3, ZFPL1, WWC1, EXOC3L4, PKDCC, SPTAN1, SLC13A3, RAB4A, NDUFB8, HNRNPA2B1, NNT, ANG, ATG10, MAPK8IP3, GRIN1, AGPAT2, CST3, NPR1, LMAN1, FZD5, TONSL,…
peptide transport	125 of 786 genes, 15.9%	1964 of 19499 genes, 10.1%	0.00055	0.00%	0.00	NDFIP1, U2AF2, TESC, BBIP1, SEC24A, RGCC, MVB12B, KIAA1033, ARFGAP2, SNX9, GPER1, NSF, MLPH, GLTSCR2, VIMP, ARF1, THRA, DAB2IP, TMED10, MCFD2, SAR1B, EVI5, PKD1, NR0B2, SFT2D1, RAB37, HFE, SCFD1, SH3GLB1, RANBP3, TFRC, SLC17A9, AACS, TBC1D16, UBE2J1, MICALL2, EDEM1, SEC63, VTI1B, MPC2, PTPN23, CADPS2, IFT20, HM13, SEL1L, DNAJC1, SNX3, SDCBP, RILP, UBE2J2, PPM1B, APC2, RHBDD1, MCM3AP, TNPO2, RRBP1…
negative regulation of cellular metabolic process	150 of 786 genes, 19.1%	2479 of 19499 genes, 12.7%	0.00058	0.00%	0.00	NDFIP1, DLG1, STRN3, ARFGEF3, CDKN2C, GLTSCR2, FBLN1, THRA, ESRRA, PTBP1, ORMDL1, SCFD1, HIST1H3J, ATF5, PRKAR1A, PPP1R2, LARP1, CAMK2N1, ASB1, SERPINB6, BAHCC1, TCF3, THBS1, DNAJC1, WWC2, CPEB4, CPEB3, MPHOSPH8, LDLRAD4, BNIP3, PURB, HERPUD1, HDAC10, ZBTB14, EPO, ZBTB38, DUSP6, RCOR1, THRB, HMGA1, NDRG2, L3MBTL1, PPARA, OXR1, WWC1, ATP1A1, ATRX, FLCN, SMAD6, PAX5, LHX1, UBASH3B, PDPK1, HNRNPA2B1…
nitrogen compound transport	140 of 786 genes, 17.8%	2276 of 19499 genes, 11.7%	0.00065	0.00%	0.00	NDFIP1, BBIP1, MVB12B, KIAA1033, ARFGAP2, NSF, MLPH, GLTSCR2, ARF1, THRA, MCFD2, SAR1B, PKD1, SCFD1, SH3GLB1, AACS, TBC1D16, MICALL2, EDEM1, SEC63, VTI1B, MPC2, PTPN23, HM13, DNAJC1, SNX3, RILP, RHBDD1, HERPUD1, KANK1, SNX13, NUDT4, GCC2, TRAM1, UNC50, RPLP1, PKDCC, STRADB, SLC46A1, RAB4A, NDUFB8, HNRNPA2B1, ATG10, ANG, CPTP, AKAP8L, SRP54, XBP1, RPL27, FZD5, EVI5L, TONSL, COPB2, NUP210, DOPEY2, …
protein localization	155 of 786 genes, 19.7%	2595 of 19499 genes, 13.3%	0.00078	0.00%	0.00	NDFIP1, DLG1, BBIP1, MVB12B, KIAA1033, ARFGAP2, NSF, MLPH, GLTSCR2, ARF1, THRA, MAPRE3, CEP250, MCFD2, SAR1B, PKD1, SCFD1, SH3GLB1, AACS, TBC1D16, TULP1, MICALL2, EDEM1, SEC63, VTI1B, MPC2, PTPN23, HM13, DNAJC1, TRIM8, SNX3, RILP, BCL2L1, RHBDD1, HERPUD1, KANK1, SNX13, GCC2, TRAM1, UNC50, CENPT, EXOC3L4, RPLP1, PKDCC, STRADB, ATRX, FLCN, RAB4A, PDPK1, NDUFB8, HNRNPA2B1, ATG10, ANG, EPB41L5, AKAP8…
establishment of protein localization	127 of 786 genes, 16.2%	2022 of 19499 genes, 10.4%	0.00090	0.00%	0.00	NDFIP1, U2AF2, TESC, BBIP1, SEC24A, RGCC, MVB12B, KIAA1033, ARFGAP2, SNX9, GPER1, NSF, MLPH, GLTSCR2, VIMP, ARF1, THRA, DAB2IP, TMED10, MCFD2, SAR1B, EVI5, PKD1, NR0B2, SFT2D1, RAB37, HFE, SCFD1, SH3GLB1, RANBP3, TFRC, SLC17A9, AACS, TBC1D16, UBE2J1, MICALL2, EDEM1, SEC63, VTI1B, NPC1, MPC2, PTPN23, CADPS2, IFT20, HM13, SEL1L, DNAJC1, SNX3, SDCBP, RILP, UBE2J2, PPM1B, APC2, RHBDD1, MCM3AP, TNPO2,…
protein exit from endoplasmic reticulum	11 of 786 genes, 1.4%	40 of 19499 genes, 0.2%	0.00134	0.00%	0.00	RHBDD1, ERLEC1, HERPUD1, HM13, CTAGE5, SEL1L, DERL2, GCC2, VIMP, UBE2J1, EDEM1
organic substance transport	158 of 786 genes, 20.1%	2683 of 19499 genes, 13.8%	0.00140	0.00%	0.00	NDFIP1, BBIP1, MVB12B, KIAA1033, ARFGAP2, NSF, MLPH, GLTSCR2, ARF1, THRA, MCFD2, SAR1B, PKD1, SLC22A7, SCFD1, SH3GLB1, AACS, TBC1D16, MICALL2, EDEM1, SEC63, VTI1B, MPC2, PTPN23, ABCA5, HM13, TNFRSF11A, THBS1, DNAJC1, SNX3, RILP, RHBDD1, HERPUD1, KANK1, SNX13, NUDT4, GCC2, ACE, TRAM1, PPARA, UNC50, RPLP1, PKDCC, STRADB, SLC13A3, SLC46A1, RAB4A, NDUFB8, HNRNPA2B1, ATG10, ANG, CPTP, AKAP8L, SRP54, X…
carbohydrate derivative metabolic process	89 of 786 genes, 11.3%	1288 of 19499 genes, 6.6%	0.00153	0.00%	0.00	DLG1, A4GALT, PLCB1, GPER1, PGK1, SLC35A3, GALK1, MCFD2, ASAH1, SHMT1, ATP5G3, ATP5J, UBE2J1, EDEM1, NT5E, MAN1A1, PGM3, NPC1, AGRN, CALM1, GALNT16, THBS1, SEL1L, COX5B, PIGP, NANS, ARSD, SLC35D1, NDUFB3, UAP1, PDE8A, NUDT4, NEIL1, MAGI3, HEXB, ERP44, PDE3B, MLXIPL, ENTPD4, ALG5, PPARA, NDUFA2, PCSK6, NDST2, FLCN, GOLGA2, GNE, NDUFB8, ARF4, CPTP, GFPT1, GMPPB, CTPS1, EPHA2, DCAKD, KAT2B, MUC5AC, …
establishment of localization	269 of 786 genes, 34.2%	5142 of 19499 genes, 26.4%	0.00161	0.00%	0.00	DLG1, BBIP1, MVB12B, MCFD2, SAR1B, PKD1, SCFD1, SLC39A8, SH3GLB1, GNAS, TBC1D16, EDEM1, TRAPPC9, HMHA1, PTPN23, SERPINB6, ABCA5, HM13, THBS1, DNAJC1, SNX3, RILP, BNIP3, BCL2L1, RHBDD1, HERPUD1, KANK1, EPO, SNX13, NUDT4, HEXB, PDLIM7, HMGA1, ACE, DENND3, ZFPL1, WWC1, EXOC3L4, PKDCC, SPTAN1, SLC13A3, RAB4A, NDUFB8, HNRNPA2B1, NNT, ANG, ATG10, MAPK8IP3, GRIN1, EPB41L5, AGPAT2, CST3, NPR1, LMAN1, UBE…
response to unfolded protein	23 of 786 genes, 2.9%	172 of 19499 genes, 0.9%	0.00180	0.00%	0.00	SEC63, MYDGF, OPTN, BHLHA15, THBS1, SERP1, BCL2L11, ADD1, UBE2J2, ERN1, VIMP, DAB2IP, RHBDD1, GFPT1, WIPI1, HERPUD1, ERO1A, DERL2, ERP44, PPP1R15B, EIF2AK2, XBP1, EDEM1
cellular response to unfolded protein	20 of 786 genes, 2.5%	135 of 19499 genes, 0.7%	0.00192	0.00%	0.00	SEC63, MYDGF, OPTN, BHLHA15, SERP1, BCL2L11, ADD1, ERN1, VIMP, DAB2IP, RHBDD1, GFPT1, WIPI1, HERPUD1, ERO1A, DERL2, PPP1R15B, EIF2AK2, XBP1, EDEM1
nucleotide-sugar metabolic process	10 of 786 genes, 1.3%	34 of 19499 genes, 0.2%	0.00232	0.00%	0.00	PGM3, GFPT1, GMPPB, UAP1, FUT8, NANS, GNE, SLC35D1, GMDS, SLC35A3
cellular macromolecule localization	112 of 786 genes, 14.2%	1755 of 19499 genes, 9.0%	0.00243	0.00%	0.00	DLG1, U2AF2, TESC, BBIP1, SEC24A, ROCK1, SNX9, GPER1, NSF, MLPH, GLTSCR2, VIMP, THRA, DAB2IP, CEP250, TMED10, SAR1B, EVI5, PKD1, RAB37, HFE, SH3GLB1, RANBP3, SLC17A9, TBC1D16, UBE2J1, TULP1, SYNE2, STXBP6, MICALL2, EDEM1, SEC63, VTI1B, NPC1, AGRN, IFT20, HM13, SEL1L, TRIM8, SDCBP, UBE2J2, PPM1B, BCL2L1, APC2, RHBDD1, MCM3AP, TNPO2, HERPUD1, KANK1, AGFG1, SNX13, STAM2, GCC2, PRKCH, TRAM1, RAB6A, S…
negative regulation of nitrogen compound metabolic process	140 of 786 genes, 17.8%	2330 of 19499 genes, 11.9%	0.00254	0.00%	0.00	NDFIP1, DLG1, STRN3, CDKN2C, GLTSCR2, FBLN1, THRA, ESRRA, PTBP1, ORMDL1, HIST1H3J, ATF5, PRKAR1A, PPP1R2, LARP1, CAMK2N1, ASB1, SERPINB6, BAHCC1, TCF3, THBS1, DNAJC1, WWC2, CPEB4, CPEB3, SNX3, RILP, MPHOSPH8, LDLRAD4, PURB, HERPUD1, HDAC10, ZBTB14, EPO, ZBTB38, DUSP6, RCOR1, THRB, HMGA1, NDRG2, L3MBTL1, PPARA, OXR1, WWC1, ATRX, FLCN, SMAD6, PAX5, LHX1, UBASH3B, PDPK1, HNRNPA2B1, ANG, FOXK1, CST3,…
cellular protein localization	111 of 786 genes, 14.1%	1744 of 19499 genes, 8.9%	0.00314	0.00%	0.00	DLG1, U2AF2, TESC, BBIP1, SEC24A, ROCK1, SNX9, GPER1, NSF, MLPH, GLTSCR2, VIMP, THRA, DAB2IP, CEP250, TMED10, SAR1B, EVI5, PKD1, RAB37, HFE, SH3GLB1, RANBP3, SLC17A9, TBC1D16, UBE2J1, TULP1, SYNE2, STXBP6, MICALL2, EDEM1, SEC63, VTI1B, NPC1, AGRN, IFT20, HM13, SEL1L, TRIM8, SDCBP, UBE2J2, PPM1B, BCL2L1, APC2, RHBDD1, MCM3AP, TNPO2, HERPUD1, KANK1, AGFG1, SNX13, STAM2, GCC2, PRKCH, TRAM1, RAB6A, S…
phosphate-containing compound metabolic process	181 of 786 genes, 23.0%	3213 of 19499 genes, 16.5%	0.00318	0.00%	0.00	CLK4, DLG1, LPGAT1, ARFGEF3, CDKN2C, GLTSCR2, FBLN1, ARF1, LHPP, MAPRE3, MAP3K3, PKD1, ATP5J, PRKAR1A, PPP1R2, NT5E, CAMK2N1, MPC2, PTPN23, GDF15, TNFRSF11A, THBS1, ENTPD2, LDLRAD4, TNFRSF19, EPO, DUSP6, PDE8A, NUDT4, STK17B, MAGI3, HEXB, TRPM7, HERC5, NDRG2, ACE, TNFRSF18, PPARA, WWC1, PPP2R2C, NDUFA2, PPP1CB, ATP1A1, RPLP1, PKDCC, STRADB, FLCN, SPTAN1, GNE, SMAD6, RAB4A, ISYNA1, UBASH3B, PDPK1,…
retrograde protein transport, ER to cytosol	9 of 786 genes, 1.1%	28 of 19499 genes, 0.1%	0.00370	0.00%	0.00	RHBDD1, ERLEC1, HERPUD1, HM13, DERL2, SEL1L, VIMP, EDEM1, UBE2J1
endoplasmic reticulum to cytosol transport	9 of 786 genes, 1.1%	28 of 19499 genes, 0.1%	0.00370	0.00%	0.00	RHBDD1, ERLEC1, HERPUD1, HM13, DERL2, SEL1L, VIMP, EDEM1, UBE2J1
localization	318 of 786 genes, 40.5%	6344 of 19499 genes, 32.5%	0.00463	0.00%	0.00	PLEKHG5, LRCH1, DLG1, BBIP1, MVB12B, CEP250, MCFD2, MAP3K3, SAR1B, PKD1, SCFD1, SLC39A8, SH3GLB1, GNAS, TBC1D16, EDEM1, TRAPPC9, HMHA1, PTPN23, SERPINB6, ABCA5, HM13, THBS1, DNAJC1, SNX3, RILP, BNIP3, BCL2L1, RHBDD1, HERPUD1, KANK1, EPO, SNX13, NUDT4, HEXB, PDLIM7, HMGA1, ACE, DENND3, ZFPL1, WWC1, EXOC3L4, PKDCC, ATRX, SPTAN1, SLC13A3, RAB4A, LHX1, NDUFB8, HNRNPA2B1, NNT, ANG, ATG10, MAPK8IP3, GR…
positive regulation of cellular metabolic process	168 of 786 genes, 21.4%	2955 of 19499 genes, 15.2%	0.00516	0.00%	0.00	PCGF5, NDFIP1, DLG1, CHURC1, LPGAT1, NSF, GLTSCR2, FBLN1, THRA, MAPRE3, ASXL2, MAP3K3, PKD1, ESRRA, SH3GLB1, ATF5, PRKAR1A, LARP1, KDM8, EDEM1, TCF3, GDF15, TNFRSF11A, THBS1, CPEB3, TRIM8, NR4A1, BNIP3, RHBDD1, HERPUD1, TNFRSF19, EPO, ZBTB38, DUSP6, PDE8A, MYBL1, HEXB, FASN, THRB, HMGA1, ACE, TNFRSF18, PPARA, WWC1, HLF, RPLP1, STRADB, ATRX, FLCN, SMAD6, PAX5, LHX1, PDPK1, HNRNPA2B1, ATG10, ANG, F…
negative regulation of metabolic process	161 of 786 genes, 20.5%	2808 of 19499 genes, 14.4%	0.00555	0.00%	0.00	NDFIP1, DLG1, STRN3, ARFGEF3, CDKN2C, GLTSCR2, FBLN1, THRA, ESRRA, PTBP1, ORMDL1, SCFD1, HIST1H3J, ATF5, PRKAR1A, PPP1R2, LARP1, CAMK2N1, ASB1, SERPINB6, BAHCC1, TCF3, THBS1, DNAJC1, WWC2, CPEB4, CPEB3, SNX3, RILP, MPHOSPH8, LDLRAD4, BNIP3, PURB, HERPUD1, HDAC10, ZBTB14, EPO, ZBTB38, DUSP6, RCOR1, THRB, HMGA1, NDRG2, L3MBTL1, PPARA, OXR1, WWC1, ATP1A1, RPLP1, ATRX, FLCN, SMAD6, PAX5, LHX1, UBASH3…

## Sheet: Sub-Table 4
Supplementary Table 1. Jagielska et al..
Sub-Table 4. Gene Ontology analysis for BRM-target genes downregulated in ACC
ene Ontology term	Cluster frequency	Genome frequency	Corrected	FDR	False	Genes annotated to the term
			P-value		Positives
nucleic acid metabolic process	739 of 1741 genes, 42.4%	5261 of 19499 genes, 27.0%	7.95e-45	0.00%	0.00	ZNF555, HNRNPA1, CPSF3L, ZBTB17, WDR48, RNPS1, NRARP, KDM2B, SMARCE1, G3BP1, ELP2, RNH1, KAT5, PHTF2, LRP5, TMEM18, PABPN1, CAND1, ERCC3, RPLP0, NELFCD, SBNO1, MEN1, EHMT2, LANCL2, ZNF775, CSNK1D, NOTCH4, ZNF786, UBP1, TNRC18, COMMD5, KCTD1, HMGB1, ZNF174, ARID1A, HELLS, UHRF1, DIDO1, RRP7A, PURB, HES4, FOXP4, DDX21, ZNF362, ZNF766, C1QBP, HMGA1, EFTUD2, PSMA5, XPO1, FOXM1, RUVBL1, MTA3, RRP9, SR…
nucleobase-containing compound metabolic process	795 of 1741 genes, 45.7%	5898 of 19499 genes, 30.2%	3.19e-42	0.00%	0.00	ZNF555, HNRNPA1, CPSF3L, ZBTB17, WDR48, RNPS1, NRARP, FUK, KDM2B, SMARCE1, G3BP1, ELP2, RNH1, KAT5, PHTF2, LRP5, TMEM18, PABPN1, CAND1, ERCC3, RPLP0, NELFCD, SBNO1, PDE7A, MEN1, EHMT2, PKM, APRT, LANCL2, AMDHD2, ZNF775, CSNK1D, NOTCH4, ZNF786, UBP1, TNRC18, COMMD5, KCTD1, HMGB1, ZNF174, OLA1, ARID1A, HELLS, UHRF1, DIDO1, RRP7A, PURB, HES4, FOXP4, DDX21, ZNF362, ZNF766, C1QBP, HMGA1, EFTUD2, PSMA5…
heterocycle metabolic process	810 of 1741 genes, 46.5%	6067 of 19499 genes, 31.1%	1.08e-41	0.00%	0.00	ZNF555, HNRNPA1, CPSF3L, ZBTB17, WDR48, RNPS1, NRARP, FUK, KDM2B, SMARCE1, G3BP1, ELP2, RNH1, KAT5, PHTF2, LRP5, TMEM18, PABPN1, CAND1, ERCC3, RPLP0, NELFCD, SBNO1, PDE7A, MEN1, EHMT2, PKM, APRT, LANCL2, AMDHD2, ZNF775, CSNK1D, NOTCH4, ZNF786, UBP1, TNRC18, COMMD5, KCTD1, HMGB1, ZNF174, OLA1, ARID1A, HELLS, UHRF1, DIDO1, RRP7A, PURB, HES4, FOXP4, DDX21, ZNF362, ZNF766, C1QBP, HMGA1, EFTUD2, PSMA5…
organelle organization	563 of 1741 genes, 32.3%	3699 of 19499 genes, 19.0%	5.76e-41	0.00%	0.00	SAE1, HNRNPA1, VPS35, ZBTB17, VPS51, PAM16, LSM14A, KDM2B, SMARCE1, G3BP1, FOPNL, BAIAP2, KAT5, LRP5, ERCC3, PLXNB1, MEN1, EHMT2, PLEKHG2, LRP1, PTPN23, DYNC1LI1, NSFL1C, CSNK1D, TNRC18, EPB41L2, HMGB1, ARID1A, TRIOBP, NCAPG2, HELLS, UHRF1, RRP7A, SIPA1L1, CASC5, ABL2, SEC23A, PDLIM7, C1QBP, TMEM231, HMGA1, KATNB1, XPO1, RUVBL1, MTA3, SPTAN1, BAX, TET2, SERPINE2, MEAF6, HNRNPA2B1, TPGS1, NDE1, CC…
cellular aromatic compound metabolic process	807 of 1741 genes, 46.4%	6106 of 19499 genes, 31.3%	1.48e-39	0.00%	0.00	ZNF555, HNRNPA1, CPSF3L, VPS35, ZBTB17, WDR48, RNPS1, NRARP, FUK, KDM2B, SMARCE1, G3BP1, ELP2, RNH1, KAT5, PHTF2, LRP5, TMEM18, PABPN1, CAND1, ERCC3, RPLP0, NELFCD, SBNO1, PDE7A, MEN1, EHMT2, PKM, APRT, LANCL2, AMDHD2, ZNF775, CSNK1D, NOTCH4, ZNF786, UBP1, TNRC18, COMMD5, KCTD1, HMGB1, ZNF174, OLA1, ARID1A, HELLS, UHRF1, DIDO1, RRP7A, PURB, HES4, FOXP4, DDX21, ZNF362, ZNF766, C1QBP, HMGA1, EFTUD2…
cellular nitrogen compound metabolic process	853 of 1741 genes, 49.0%	6591 of 19499 genes, 33.8%	3.26e-39	0.00%	0.00	ZNF555, HNRNPA1, CPSF3L, VPS35, ZBTB17, WDR48, RNPS1, NRARP, FUK, LSM14A, CTSA, THOP1, KDM2B, SMARCE1, G3BP1, ELP2, RNH1, KAT5, EEF2, PHTF2, LRP5, TMEM18, PABPN1, CAND1, ERCC3, RPLP0, NELFCD, SBNO1, PDE7A, MEN1, EHMT2, PKM, APRT, LANCL2, AMDHD2, ZNF775, METTL17, CSNK1D, NOTCH4, MRPS2, ZNF786, UBP1, TNRC18, COMMD5, KCTD1, HMGB1, ZNF174, OLA1, ARID1A, HELLS, UHRF1, DNPEP, PASK, DIDO1, RRP7A, PURB, …
cellular metabolic process	1219 of 1741 genes, 70.0%	10708 of 19499 genes, 54.9%	6.40e-38	0.00%	0.00	SAE1, ZNF555, HNRNPA1, CD276, GPC1, VPS51, LSM14A, KDM2B, ELP2, KAT5, EEF2, FDXR, PHTF2, TMEM18, PABPN1, DFNA5, CAND1, RPLP0, GPAA1, SBNO1, PDE7A, APRT, ASB1, LRP1, LANCL2, PTPN23, COMMD5, UHRF1, RRP7A, PURB, FOXP4, ZNF362, CASC5, FASN, FN1, HMGA1, EFTUD2, CERS6, FOXM1, BRAT1, PM20D2, MTA3, ADO, SRSF2, LSM7, SPTAN1, FGFR1, ERC1, BAX, SERPINE2, HNRNPA2B1, TPGS1, CCT2, SLC44A1, MDH2, MAPKAPK5, DBF4…
organic cyclic compound metabolic process	821 of 1741 genes, 47.2%	6325 of 19499 genes, 32.4%	2.57e-37	0.00%	0.00	ZNF555, HNRNPA1, CPSF3L, VPS35, ZBTB17, WDR48, RNPS1, NRARP, FUK, KDM2B, SMARCE1, G3BP1, ELP2, RNH1, KAT5, FDXR, PHTF2, LRP5, TMEM18, PABPN1, CAND1, ERCC3, RPLP0, NELFCD, SBNO1, PDE7A, MEN1, EHMT2, PKM, APRT, LANCL2, AMDHD2, ZNF775, CSNK1D, NOTCH4, ZNF786, UBP1, TNRC18, COMMD5, KCTD1, HMGB1, ZNF174, OLA1, ARID1A, HELLS, UHRF1, DIDO1, RRP7A, PURB, HES4, FOXP4, DDX21, ZNF362, ZNF766, FASN, C1QBP, H…
chromosome organization	250 of 1741 genes, 14.4%	1174 of 19499 genes, 6.0%	2.59e-37	0.00%	0.00	ERCC1, HNRNPA1, NELFE, SIRT3, TNKS1BP1, MBTD1, PRMT2, EZH1, ZMYND8, ACTL6A, KDM2B, CCNB1IP1, APEX1, SMARCE1, G3BP1, KAT5, FANCD2, CDT1, CCNE2, SMYD2, ERCC3, ANP32B, RAD50, MEN1, EHMT2, NUP85, GATAD2B, DNMT1, POLA2, MCM5, DYNC1LI1, WDR82, TAOK1, TNRC18, TDG, HMGB1, BAZ1A, PCGF2, HECW2, ARID1A, PRKDC, PCNA, NCAPG2, HELLS, UHRF1, NAP1L4, CDC6, BUB1, DMAP1, CCT4, CASC5, RBM14, RANGAP1, RCOR1, NSL1, U…
cell cycle	329 of 1741 genes, 18.9%	1796 of 19499 genes, 9.2%	3.75e-36	0.00%	0.00	AKT2, PSME3, ERCC1, GNAI1, ZBTB17, HES1, NUP93, CEP250, CDK12, MYH10, STMN1, LRP5, CDT1, ERCC3, SAC3D1, MEN1, EHMT2, NUP85, CABLES2, DYNC1LI1, MAP4K4, ANLN, CSNK1D, EPB41L2, HECW2, TRIOBP, PRKDC, PCNA, NCAPG2, HELLS, UHRF1, PPM1G, BCL2L1, CASC5, RPS3, SPAST, MYBL1, HSP90AB1, RCC2, KATNB1, PSMA5, XPO1, MAU2, FOXM1, RAE1, RUVBL1, MTA3, LIG3, CKS2, SRSF2, BAG6, FGFR1, BAX, TET2, NDE1, RANBP1, USP22,…
macromolecule metabolic process	1100 of 1741 genes, 63.2%	9405 of 19499 genes, 48.2%	8.38e-36	0.00%	0.00	SAE1, ZNF555, HNRNPA1, CD276, GPC1, LSM14A, KDM2B, ELP2, KAT5, EEF2, PHTF2, TMEM18, PABPN1, DFNA5, CAND1, RPLP0, GPAA1, SBNO1, ASB1, LRP1, LANCL2, PTPN23, COMMD5, UHRF1, RRP7A, PURB, FOXP4, ZNF362, FN1, HMGA1, EFTUD2, FOXM1, BRAT1, PM20D2, MTA3, SRSF2, LSM7, SPTAN1, FGFR1, ERC1, BAX, SERPINE2, HNRNPA2B1, TPGS1, CCT2, MDH2, MAPKAPK5, DBF4, TONSL, ZNF518A, RHBDD3, L3MBTL4, ECT2, ANAPC2, ERF, BRCA2,…
cellular macromolecule metabolic process	1001 of 1741 genes, 57.5%	8298 of 19499 genes, 42.6%	8.87e-36	0.00%	0.00	SAE1, ZNF555, UBE2D4, HNRNPA1, CPSF3L, VPS35, GPC1, SCYL3, ZBTB17, WDR48, SPSB1, RNPS1, NRARP, LSM14A, CTSA, THOP1, KDM2B, SMARCE1, ELP2, RNH1, KAT5, EEF2, PHTF2, LRP5, TMEM18, PABPN1, DFNA5, CAND1, ERCC3, RPLP0, NELFCD, GPAA1, SBNO1, PPP1R14B, MEN1, EHMT2, ASB1, LRP1, LANCL2, PTPN23, ZNF775, DIABLO, NSFL1C, METTL17, CSNK1D, NOTCH4, MRPS2, ZNF786, UBP1, TNRC18, COMMD5, KCTD1, HMGB1, ZNF174, ARID1…
nitrogen compound metabolic process	1166 of 1741 genes, 67.0%	10175 of 19499 genes, 52.2%	1.43e-35	0.00%	0.00	SAE1, ZNF555, HNRNPA1, CD276, GPC1, LSM14A, KDM2B, ELP2, KAT5, EEF2, PHTF2, TMEM18, PABPN1, DFNA5, CAND1, RPLP0, GPAA1, SBNO1, PDE7A, APRT, ASB1, LRP1, LANCL2, PTPN23, COMMD5, UHRF1, RRP7A, PURB, FOXP4, ZNF362, FASN, FN1, HMGA1, EFTUD2, CERS6, FOXM1, BRAT1, PM20D2, MTA3, ADO, SRSF2, LSM7, SPTAN1, FGFR1, ERC1, BAX, SERPINE2, HNRNPA2B1, TPGS1, CCT2, SLC44A1, MDH2, MAPKAPK5, DBF4, TONSL, ZNF518A, RH…
RNA metabolic process	654 of 1741 genes, 37.6%	4750 of 19499 genes, 24.4%	2.22e-34	0.00%	0.00	ZNF555, HNRNPA1, CPSF3L, ZBTB17, RNPS1, NRARP, KDM2B, SMARCE1, ELP2, RNH1, KAT5, PHTF2, LRP5, TMEM18, PABPN1, CAND1, ERCC3, RPLP0, NELFCD, SBNO1, MEN1, EHMT2, LANCL2, ZNF775, CSNK1D, NOTCH4, ZNF786, UBP1, TNRC18, COMMD5, KCTD1, HMGB1, ZNF174, ARID1A, HELLS, UHRF1, DIDO1, RRP7A, PURB, HES4, FOXP4, DDX21, ZNF362, ZNF766, C1QBP, HMGA1, EFTUD2, PSMA5, XPO1, FOXM1, RUVBL1, MTA3, RRP9, SRSF2, LSM7, FGF…
cellular component organization or biogenesis	801 of 1741 genes, 46.0%	6268 of 19499 genes, 32.1%	4.24e-33	0.00%	0.00	SAE1, HNRNPA1, VPS35, GPC1, ZBTB17, VPS51, PAM16, LSM14A, KDM2B, SMARCE1, G3BP1, FOPNL, BAIAP2, KAT5, LRP5, CAND1, ERCC3, PLXNB1, RPLP0, GPAA1, MEN1, EHMT2, PLEKHG2, PKM, LRP1, PTPN23, DYNC1LI1, NSFL1C, CSNK1D, NOTCH4, MRPS2, TNRC18, EPB41L2, KCTD1, HMGB1, ARID1A, TRIOBP, NCAPG2, HELLS, UHRF1, MIB1, RRP7A, SIPA1L1, DDX21, CASC5, STON2, ABL2, SEC23A, PDLIM7, FN1, C1QBP, TMEM231, HMGA1, NOP16, KATN…
primary metabolic process	1195 of 1741 genes, 68.6%	10697 of 19499 genes, 54.9%	4.07e-31	0.00%	0.00	SAE1, ZNF555, HNRNPA1, CD276, GPC1, LSM14A, KDM2B, ELP2, KAT5, EEF2, FDXR, PHTF2, TMEM18, PABPN1, DFNA5, CAND1, RPLP0, GPAA1, SBNO1, PDE7A, APRT, ASB1, LRP1, LANCL2, PTPN23, COMMD5, UHRF1, RRP7A, PURB, FOXP4, ZNF362, FASN, FN1, HMGA1, EFTUD2, CERS6, FOXM1, BRAT1, PM20D2, MTA3, ADO, SRSF2, LSM7, SPTAN1, FGFR1, ERC1, BAX, SERPINE2, HNRNPA2B1, TPGS1, CCT2, SLC44A1, MDH2, MAPKAPK5, DBF4, TONSL, ZNF51…
cell cycle process	253 of 1741 genes, 14.5%	1301 of 19499 genes, 6.7%	8.10e-31	0.00%	0.00	AKT2, TUBGCP3, PSME3, ERCC1, GNAI1, TNKS1BP1, CNOT6, ZBTB17, PRMT2, MAP4, WEE1, PRCC, NUP93, GLTSCR2, PCM1, CCNB1IP1, APEX1, YWHAG, CEP250, STRADA, MYH10, STMN1, FANCD2, AKT1, LRP5, CDT1, CCNE2, MIF, ERCC3, RAD50, MEN1, EHMT2, NUP85, TUBB, NSUN2, CDC25B, POLA2, MCM5, PPP2R2A, DYNC1LI1, PSMB5, ANLN, CSNK1D, TAOK1, PCGF2, HECW2, PRKDC, PCNA, TTL, PPM1G, CDC6, BCL2L1, BUB1, SART1, CASC5, RPS3, RBM14…
organic substance metabolic process	1219 of 1741 genes, 70.0%	11041 of 19499 genes, 56.6%	1.01e-29	0.00%	0.00	SAE1, ZNF555, HNRNPA1, CD276, GPC1, LSM14A, KDM2B, ELP2, KAT5, EEF2, FDXR, PHTF2, TMEM18, PABPN1, DFNA5, CAND1, RPLP0, GPAA1, SBNO1, PDE7A, APRT, ASB1, LRP1, LANCL2, PTPN23, COMMD5, UHRF1, RRP7A, PURB, FOXP4, ZNF362, FASN, FN1, HMGA1, EFTUD2, CERS6, FOXM1, BRAT1, PM20D2, MTA3, ADO, SRSF2, LSM7, SPTAN1, FGFR1, ERC1, BAX, SERPINE2, HNRNPA2B1, TPGS1, CCT2, SLC44A1, MDH2, MAPKAPK5, DBF4, TONSL, ZNF51…
mitotic cell cycle process	182 of 1741 genes, 10.5%	815 of 19499 genes, 4.2%	1.00e-28	0.00%	0.00	TUBGCP3, PSME3, GNAI1, TNKS1BP1, CNOT6, PRMT2, MAP4, WEE1, PRCC, NUP93, GLTSCR2, PCM1, APEX1, YWHAG, CEP250, MYH10, STMN1, AKT1, LRP5, CDT1, CCNE2, ERCC3, NUP85, TUBB, CDC25B, POLA2, MCM5, PPP2R2A, DYNC1LI1, PSMB5, ANLN, CSNK1D, TAOK1, HECW2, PRKDC, PCNA, BCL2L1, CDC6, BUB1, SPAST, NSL1, CASP2, CCNY, FBXO5, RCC2, TPRA1, PSMA5, MAU2, FOXM1, RAE1, MCM7, DDB1, TOP2A, OBSL1, MTA3, CKS2, LMNA, FGFR1, …
metabolic process	1258 of 1741 genes, 72.3%	11553 of 19499 genes, 59.2%	1.05e-28	0.00%	0.00	SAE1, ZNF555, HNRNPA1, CD276, GPC1, VPS51, LSM14A, KDM2B, ELP2, KAT5, EEF2, FDXR, PHTF2, TMEM18, PABPN1, DFNA5, CAND1, RPLP0, GPAA1, SBNO1, PDE7A, APRT, ASB1, LRP1, LANCL2, PTPN23, COMMD5, UHRF1, RRP7A, PURB, FOXP4, ZNF362, CASC5, FASN, FN1, HMGA1, EFTUD2, CERS6, FOXM1, BRAT1, PM20D2, MTA3, ADO, SRSF2, LSM7, SPTAN1, FGFR1, ERC1, BAX, SERPINE2, HNRNPA2B1, TPGS1, CCT2, SLC44A1, NDUFAF6, MDH2, MAPKA…
mitotic cell cycle	205 of 1741 genes, 11.8%	980 of 19499 genes, 5.0%	1.27e-28	0.00%	0.00	TUBGCP3, PSME3, GNAI1, TNKS1BP1, CNOT6, PRMT2, MAP4, HES1, WEE1, PRCC, STK24, NUP93, GLTSCR2, PCM1, APEX1, YWHAG, CEP250, STRADA, MYH10, STMN1, AKT1, LRP5, CDT1, CCNE2, ERCC3, MEN1, NUP85, TUBB, CDC25B, POLA2, MCM5, PPP2R2A, DYNC1LI1, PSMB5, MAP4K4, ANLN, CSNK1D, TAOK1, HECW2, PRKDC, PCNA, TTL, BCL2L1, CDC6, BUB1, OXSR1, SPAST, MYBL1, NSL1, CASP2, CCNY, FBXO5, RCC2, TPRA1, PSMA5, MAU2, FOXM1, RAE…
gene expression	706 of 1741 genes, 40.6%	5484 of 19499 genes, 28.1%	4.41e-28	0.00%	0.00	ZNF555, HNRNPA1, CPSF3L, VPS35, ZBTB17, RNPS1, NRARP, LSM14A, KDM2B, SMARCE1, ELP2, RNH1, KAT5, EEF2, PHTF2, LRP5, TMEM18, PABPN1, CAND1, ERCC3, RPLP0, NELFCD, SBNO1, MEN1, EHMT2, TSPAN14, LANCL2, ZNF775, METTL17, CSNK1D, NOTCH4, MRPS2, ZNF786, UBP1, TNRC18, COMMD5, KCTD1, HMGB1, ZNF174, ARID1A, HELLS, UHRF1, PASK, DIDO1, RRP7A, PURB, HES4, FOXP4, DDX21, ZNF362, ZNF766, FN1, C1QBP, HMGA1, EFTUD2,…
cellular component organization	755 of 1741 genes, 43.4%	6051 of 19499 genes, 31.0%	2.36e-26	0.00%	0.00	SAE1, HNRNPA1, VPS35, GPC1, ZBTB17, VPS51, PAM16, LSM14A, KDM2B, SMARCE1, G3BP1, FOPNL, BAIAP2, KAT5, LRP5, CAND1, ERCC3, PLXNB1, GPAA1, MEN1, EHMT2, PLEKHG2, PKM, LRP1, PTPN23, DYNC1LI1, NSFL1C, CSNK1D, NOTCH4, MRPS2, TNRC18, EPB41L2, KCTD1, HMGB1, ARID1A, TRIOBP, NCAPG2, HELLS, UHRF1, MIB1, RRP7A, SIPA1L1, CASC5, STON2, ABL2, SEC23A, PDLIM7, FN1, C1QBP, TMEM231, HMGA1, KATNB1, XPO1, BRAT1, RUVB…
cellular macromolecule biosynthetic process	657 of 1741 genes, 37.7%	5146 of 19499 genes, 26.4%	4.87e-24	0.00%	0.00	ZNF555, HNRNPA1, CPSF3L, ZBTB17, RNPS1, NRARP, LSM14A, KDM2B, SMARCE1, ELP2, KAT5, EEF2, PHTF2, LRP5, TMEM18, PABPN1, CAND1, ERCC3, RPLP0, NELFCD, GPAA1, SBNO1, MEN1, EHMT2, LANCL2, ZNF775, METTL17, NOTCH4, MRPS2, ZNF786, UBP1, TNRC18, COMMD5, KCTD1, HMGB1, ZNF174, ARID1A, HELLS, UHRF1, PASK, DIDO1, PURB, HES4, FOXP4, DDX21, ZNF362, ZNF766, C1QBP, HMGA1, PSMA5, XPO1, FOXM1, RUVBL1, MTA3, SRSF2, D…
macromolecule biosynthetic process	668 of 1741 genes, 38.4%	5272 of 19499 genes, 27.0%	1.18e-23	0.00%	0.00	ZNF555, HNRNPA1, CPSF3L, CD276, GPC1, ZBTB17, RNPS1, NRARP, LSM14A, KDM2B, SMARCE1, ELP2, KAT5, EEF2, PHTF2, LRP5, TMEM18, PABPN1, CAND1, ERCC3, RPLP0, NELFCD, GPAA1, SBNO1, MEN1, EHMT2, ASB1, LANCL2, ZNF775, METTL17, NOTCH4, MRPS2, ZNF786, UBP1, TNRC18, COMMD5, KCTD1, HMGB1, ZNF174, ARID1A, HELLS, UHRF1, PASK, DIDO1, PURB, HES4, FOXP4, DDX21, ZNF362, ZNF766, C1QBP, HMGA1, PSMA5, XPO1, FOXM1, RUV…
DNA metabolic process	194 of 1741 genes, 11.1%	982 of 19499 genes, 5.0%	1.55e-23	0.00%	0.00	ERCC1, HNRNPA1, ERI3, POLR2A, FAAP20, PIAS4, TNKS1BP1, WDR48, ACTL6A, GLTSCR2, CCNB1IP1, APEX1, RBBP6, KAT5, FANCD2, AKT1, CDT1, CCNE2, ERCC3, GATAD2A, RAD50, MEN1, EHMT2, DNMT1, POLA2, MCM5, TATDN2, TCF3, FAM129B, TAOK1, TDG, NPLOC4, HMGB1, BAZ1A, PRKDC, PCNA, HELLS, UHRF1, CDC6, PMS2P3, DMAP1, CCT4, FAAP100, RPS3, RBM14, GTPBP4, HSP90AB1, HMGB2, ALYREF, HMGA1, RFC5, PNKP, FOXM1, RUVBL1, MCM7, D…
biosynthetic process	783 of 1741 genes, 45.0%	6475 of 19499 genes, 33.2%	3.61e-23	0.00%	0.00	ZNF555, HNRNPA1, CPSF3L, CD276, VPS35, GPC1, ZBTB17, RNPS1, NRARP, FUK, LSM14A, KDM2B, SMARCE1, ELP2, KAT5, EEF2, FDXR, PHTF2, LRP5, TMEM18, PABPN1, CAND1, ERCC3, RPLP0, NELFCD, GPAA1, SBNO1, PDE7A, MEN1, EHMT2, PKM, APRT, ASB1, LANCL2, GPAT4, AMDHD2, ZNF775, METTL17, NOTCH4, MRPS2, ZNF786, UBP1, TNRC18, COMMD5, KCTD1, HMGB1, ZNF174, ARID1A, HELLS, UHRF1, PASK, DIDO1, PURB, HES4, FOXP4, DDX21, ZN…
regulation of cellular metabolic process	750 of 1741 genes, 43.1%	6136 of 19499 genes, 31.5%	4.69e-23	0.00%	0.00	ZNF555, HNRNPA1, CD276, VPS35, ZBTB17, WDR48, RNPS1, NRARP, LSM14A, CTSA, KDM2B, SMARCE1, ELP2, KAT5, EEF2, PHTF2, LRP5, PABPN1, DFNA5, CAND1, ERCC3, NELFCD, SBNO1, PPP1R14B, MEN1, EHMT2, ASB1, LRP1, LANCL2, ZNF775, DIABLO, NSFL1C, CSNK1D, NOTCH4, ZNF786, UBP1, TNRC18, COMMD5, KCTD1, HMGB1, ZNF174, ARID1A, HELLS, UHRF1, PASK, PURB, HES4, FOXP4, ZNF362, CASC5, ZNF766, ABL2, FASN, FN1, C1QBP, HMGA1…
organic substance biosynthetic process	776 of 1741 genes, 44.6%	6407 of 19499 genes, 32.9%	4.76e-23	0.00%	0.00	ZNF555, HNRNPA1, CPSF3L, CD276, VPS35, GPC1, ZBTB17, RNPS1, NRARP, FUK, LSM14A, KDM2B, SMARCE1, ELP2, KAT5, EEF2, FDXR, PHTF2, LRP5, TMEM18, PABPN1, CAND1, ERCC3, RPLP0, NELFCD, GPAA1, SBNO1, PDE7A, MEN1, EHMT2, PKM, APRT, ASB1, LANCL2, GPAT4, AMDHD2, ZNF775, METTL17, NOTCH4, MRPS2, ZNF786, UBP1, TNRC18, COMMD5, KCTD1, HMGB1, ZNF174, ARID1A, HELLS, UHRF1, PASK, DIDO1, PURB, HES4, FOXP4, DDX21, ZN…
cellular nitrogen compound biosynthetic process	647 of 1741 genes, 37.2%	5085 of 19499 genes, 26.1%	4.79e-23	0.00%	0.00	ZNF555, HNRNPA1, CPSF3L, ZBTB17, RNPS1, NRARP, FUK, LSM14A, KDM2B, SMARCE1, ELP2, KAT5, EEF2, PHTF2, LRP5, TMEM18, PABPN1, CAND1, ERCC3, RPLP0, NELFCD, SBNO1, PDE7A, MEN1, EHMT2, PKM, APRT, LANCL2, AMDHD2, ZNF775, METTL17, NOTCH4, MRPS2, ZNF786, UBP1, TNRC18, COMMD5, KCTD1, HMGB1, ZNF174, ARID1A, HELLS, UHRF1, PASK, DIDO1, PURB, HES4, FOXP4, DDX21, ZNF362, ZNF766, C1QBP, HMGA1, CERS6, PSMA5, XPO1…
regulation of macromolecule metabolic process	748 of 1741 genes, 43.0%	6126 of 19499 genes, 31.4%	8.33e-23	0.00%	0.00	ZNF555, HNRNPA1, CD276, VPS35, ZBTB17, WDR48, RNPS1, NRARP, LSM14A, CTSA, KDM2B, SMARCE1, ELP2, RNH1, KAT5, EEF2, PHTF2, LRP5, PABPN1, DFNA5, CAND1, ERCC3, RPLP0, NELFCD, SBNO1, PPP1R14B, MEN1, EHMT2, ASB1, LRP1, LANCL2, ZNF775, DIABLO, NSFL1C, CSNK1D, NOTCH4, ZNF786, UBP1, TNRC18, COMMD5, KCTD1, HMGB1, ZNF174, ARID1A, HELLS, UHRF1, PASK, PURB, HES4, FOXP4, DDX21, ZNF362, ZNF766, FN1, C1QBP, HMGA…
cellular biosynthetic process	765 of 1741 genes, 43.9%	6317 of 19499 genes, 32.4%	1.76e-22	0.00%	0.00	ZNF555, HNRNPA1, CPSF3L, CD276, VPS35, ZBTB17, RNPS1, NRARP, FUK, LSM14A, KDM2B, SMARCE1, ELP2, KAT5, EEF2, FDXR, PHTF2, LRP5, TMEM18, PABPN1, CAND1, ERCC3, RPLP0, NELFCD, GPAA1, SBNO1, PDE7A, MEN1, EHMT2, PKM, APRT, ASB1, LANCL2, GPAT4, AMDHD2, ZNF775, METTL17, NOTCH4, MRPS2, ZNF786, UBP1, TNRC18, COMMD5, KCTD1, HMGB1, ZNF174, ARID1A, HELLS, UHRF1, PASK, DIDO1, PURB, HES4, FOXP4, DDX21, ZNF362, …
regulation of metabolic process	791 of 1741 genes, 45.4%	6607 of 19499 genes, 33.9%	4.40e-22	0.00%	0.00	ZNF555, HNRNPA1, CD276, VPS35, ZBTB17, WDR48, RNPS1, NRARP, LSM14A, CTSA, KDM2B, SMARCE1, ELP2, RNH1, KAT5, EEF2, PHTF2, LRP5, PABPN1, DFNA5, CAND1, ERCC3, RPLP0, NELFCD, SBNO1, PPP1R14B, MEN1, EHMT2, ASB1, LRP1, LANCL2, ZNF775, DIABLO, NSFL1C, CSNK1D, NOTCH4, ZNF786, UBP1, TNRC18, COMMD5, KCTD1, HMGB1, ZNF174, ARID1A, HELLS, UHRF1, PASK, PURB, HES4, FOXP4, DDX21, ZNF362, CASC5, ZNF766, ABL2, FAS…
regulation of nucleobase-containing compound metabolic process	556 of 1741 genes, 31.9%	4224 of 19499 genes, 21.7%	5.04e-22	0.00%	0.00	ZNF555, HNRNPA1, ZBTB17, RNPS1, NRARP, KDM2B, SMARCE1, ELP2, KAT5, PHTF2, LRP5, PABPN1, CAND1, ERCC3, NELFCD, SBNO1, MEN1, EHMT2, LANCL2, ZNF775, NOTCH4, ZNF786, UBP1, TNRC18, COMMD5, KCTD1, HMGB1, ZNF174, ARID1A, HELLS, UHRF1, PURB, HES4, FOXP4, ZNF362, ZNF766, C1QBP, HMGA1, PSMA5, XPO1, FOXM1, RUVBL1, MTA3, SRSF2, FGFR1, ERC1, RIOK1, PHF20L1, BAX, TET2, MEAF6, HNRNPA2B1, CCT2, PUF60, MAPKAPK5, …
chromatin organization	156 of 1741 genes, 9.0%	734 of 19499 genes, 3.8%	1.09e-21	0.00%	0.00	NELFE, SIRT3, MBTD1, PRMT2, EZH1, ZMYND8, ACTL6A, KDM2B, SMARCE1, KAT5, SMYD2, ANP32B, MEN1, EHMT2, GATAD2B, DNMT1, WDR82, TNRC18, TDG, BAZ1A, PCGF2, ARID1A, HELLS, UHRF1, NAP1L4, DMAP1, CASC5, RBM14, RCOR1, UBE2E1, PHF19, HMGB2, HMGA1, CREBBP, RUVBL1, ASH1L, PTMA, DDB1, MTA3, CENPT, PCGF6, BAG6, IPO4, TET2, DDB2, MEAF6, NSD1, H2AFY, BEND3, HIRIP3, AKAP8L, USP22, RSF1, PPM1D, OIP5, CENPU, L3MBTL4…
regulation of cell cycle	211 of 1741 genes, 12.1%	1152 of 19499 genes, 5.9%	2.16e-21	0.00%	0.00	AKT2, PSME3, GNAI1, TNKS1BP1, CNOT6, ZBTB17, PRMT2, HES1, WEE1, PRCC, STK24, GLTSCR2, PCM1, APEX1, YWHAG, HTRA2, CEP250, CDK12, STRADA, AKT1, LRP5, CDT1, CCNE2, MIF, ERCC3, MEN1, EHMT2, CABLES2, TUBB, NSUN2, CDC25B, DYNC1LI1, PSMB5, MAP4K4, GNB2L1, ANLN, CSNK1D, TAOK1, PCGF2, HECW2, PRKDC, PCNA, TTL, PPM1G, CDC6, BCL2L1, BUB1, SART1, RBM14, OXSR1, SPAST, GTPBP4, CASP2, HSP90AB1, CCNY, FBXO5, RCC2…
RNA processing	185 of 1741 genes, 10.6%	952 of 19499 genes, 4.9%	2.18e-21	0.00%	0.00	HNRNPA1, CPSF3L, NELFE, POLR2A, BMS1, SNRPD1, RNPS1, SF1, USB1, PRCC, NOB1, ELP2, CDK12, RPS19, RBBP6, PABPN1, ERCC3, PTBP1, DHX30, RPLP0, ISG20L2, BICD1, PHRF1, ZC3H14, NSUN2, REXO4, EIF6, TSEN15, CSNK1D, FIP1L1, DHX33, WDR18, RPS20, SART1, RRP7A, YRDC, RCL1, PUS7, NSUN5P1, DDX21, RPS3, GTPBP4, ZC3H3, LUC7L, DIS3, C1QBP, BUD13, ALYREF, ABT1, EFTUD2, SNRPE, GEMIN4, SRRM2, SMNDC1, MAK16, FARS2, RR…
negative regulation of gene expression	282 of 1741 genes, 16.2%	1750 of 19499 genes, 9.0%	1.24e-20	0.00%	0.00	PSME3, VPS35, PIAS4, HES1, RNPS1, NRARP, SKIV2L, NUP93, KDM2B, SMARCE1, RNH1, KAT5, SMYD2, PTBP1, EFNA1, RPLP0, NELFCD, MEN1, EHMT2, NUP85, LANCL2, TCF3, UBP1, TNRC18, TDG, KCTD1, HMGB1, ZNF174, ARID1A, HELLS, UHRF1, PURB, RPS3, DIS3, C1QBP, HMGA1, CREBBP, PSMA5, XPO1, FOXM1, RAE1, MTA3, LSM7, HNRNPA0, FGFR1, SERPINE2, YWHAZ, NSD1, HNRNPA2B1, YY1, ETV3, UBE2I, NCOR2, ZBTB7A, KDM4A, CC2D1B, AURKB,…
regulation of cell cycle process	150 of 1741 genes, 8.6%	709 of 19499 genes, 3.6%	1.61e-20	0.00%	0.00	AKT2, PSME3, GNAI1, TNKS1BP1, CNOT6, ZBTB17, PRMT2, GLTSCR2, PCM1, APEX1, YWHAG, CEP250, AKT1, LRP5, CDT1, MIF, ERCC3, MEN1, EHMT2, TUBB, CDC25B, DYNC1LI1, PSMB5, ANLN, CSNK1D, TAOK1, PCGF2, HECW2, PRKDC, PCNA, TTL, BCL2L1, CDC6, BUB1, RBM14, SPAST, CASP2, HSP90AB1, FBXO5, RCC2, TPRA1, PSMA5, XPO1, FOXM1, RAE1, DDB1, OBSL1, MTA3, PCGF6, FGFR1, PHIP, BAX, CNOT3, FBXO31, NDE1, H2AFY, KIF11, RANBP1,…
negative regulation of metabolic process	400 of 1741 genes, 23.0%	2808 of 19499 genes, 14.4%	3.21e-20	0.00%	0.00	PSME3, ERCC1, HNRNPA1, VPS35, PIAS4, UBXN1, HES1, RNPS1, NRARP, CTSA, MICAL1, SKIV2L, NUP93, KDM2B, SMARCE1, RNH1, KAT5, LRP5, SMYD2, PTBP1, EFNA1, RNF34, RPLP0, NELFCD, PPP1R14B, MEN1, EHMT2, NUP85, ASB1, LANCL2, TCF3, UBP1, TNRC18, TDG, KCTD1, HMGB1, ZNF174, ARID1A, PRKDC, HELLS, UHRF1, PASK, PURB, CASC5, RPS3, DIS3, INHBB, HSP90AB1, C1QBP, HMGA1, CREBBP, PSMA5, XPO1, VPS28, FOXM1, RAE1, MTA3, …
nucleobase-containing compound biosynthetic process	569 of 1741 genes, 32.7%	4427 of 19499 genes, 22.7%	4.27e-20	0.00%	0.00	ZNF555, HNRNPA1, CPSF3L, ZBTB17, RNPS1, NRARP, FUK, KDM2B, SMARCE1, ELP2, KAT5, PHTF2, LRP5, TMEM18, PABPN1, CAND1, ERCC3, NELFCD, SBNO1, PDE7A, MEN1, EHMT2, PKM, APRT, LANCL2, AMDHD2, ZNF775, NOTCH4, ZNF786, UBP1, TNRC18, COMMD5, KCTD1, HMGB1, ZNF174, ARID1A, HELLS, UHRF1, DIDO1, PURB, HES4, FOXP4, DDX21, ZNF362, ZNF766, C1QBP, HMGA1, PSMA5, XPO1, FOXM1, RUVBL1, MTA3, SRSF2, FGFR1, ERC1, PHF20L1…
negative regulation of macromolecule metabolic process	375 of 1741 genes, 21.5%	2584 of 19499 genes, 13.3%	4.40e-20	0.00%	0.00	PSME3, ERCC1, HNRNPA1, VPS35, PIAS4, UBXN1, HES1, RNPS1, NRARP, CTSA, MICAL1, SKIV2L, NUP93, KDM2B, SMARCE1, RNH1, KAT5, LRP5, SMYD2, PTBP1, EFNA1, RNF34, RPLP0, NELFCD, PPP1R14B, MEN1, EHMT2, NUP85, ASB1, LANCL2, TCF3, UBP1, TNRC18, TDG, KCTD1, HMGB1, ZNF174, ARID1A, PRKDC, HELLS, UHRF1, PASK, PURB, RPS3, DIS3, INHBB, HSP90AB1, C1QBP, HMGA1, CREBBP, PSMA5, XPO1, VPS28, FOXM1, RAE1, MTA3, LIG3, S…
regulation of macromolecule biosynthetic process	545 of 1741 genes, 31.3%	4194 of 19499 genes, 21.5%	5.10e-20	0.00%	0.00	ZNF555, HNRNPA1, CD276, ZBTB17, NRARP, LSM14A, KDM2B, SMARCE1, ELP2, KAT5, EEF2, PHTF2, LRP5, CAND1, ERCC3, NELFCD, SBNO1, MEN1, EHMT2, ASB1, LANCL2, ZNF775, NOTCH4, ZNF786, UBP1, TNRC18, COMMD5, KCTD1, HMGB1, ZNF174, ARID1A, HELLS, UHRF1, PASK, PURB, HES4, FOXP4, ZNF362, ZNF766, C1QBP, HMGA1, PSMA5, XPO1, FOXM1, RUVBL1, MTA3, SRSF2, DYRK2, FGFR1, ERC1, PHF20L1, TET2, MEAF6, HNRNPA2B1, CCT2, PUF6…
regulation of cellular macromolecule biosynthetic process	535 of 1741 genes, 30.7%	4100 of 19499 genes, 21.0%	6.36e-20	0.00%	0.00	ZNF555, HNRNPA1, ZBTB17, NRARP, LSM14A, KDM2B, SMARCE1, ELP2, KAT5, EEF2, PHTF2, LRP5, CAND1, ERCC3, NELFCD, SBNO1, MEN1, EHMT2, LANCL2, ZNF775, NOTCH4, ZNF786, UBP1, TNRC18, COMMD5, KCTD1, HMGB1, ZNF174, ARID1A, HELLS, UHRF1, PASK, PURB, HES4, FOXP4, ZNF362, ZNF766, C1QBP, HMGA1, PSMA5, XPO1, FOXM1, RUVBL1, MTA3, DYRK2, FGFR1, ERC1, PHF20L1, TET2, MEAF6, HNRNPA2B1, CCT2, PUF60, MAPKAPK5, CENPU, …
regulation of cellular biosynthetic process	561 of 1741 genes, 32.2%	4362 of 19499 genes, 22.4%	9.47e-20	0.00%	0.00	ZNF555, HNRNPA1, CD276, VPS35, ZBTB17, NRARP, LSM14A, KDM2B, SMARCE1, ELP2, KAT5, EEF2, PHTF2, LRP5, CAND1, ERCC3, NELFCD, SBNO1, MEN1, EHMT2, ASB1, LANCL2, ZNF775, NOTCH4, ZNF786, UBP1, TNRC18, COMMD5, KCTD1, HMGB1, ZNF174, ARID1A, HELLS, UHRF1, PASK, PURB, HES4, FOXP4, ZNF362, ZNF766, C1QBP, HMGA1, PSMA5, XPO1, FOXM1, RUVBL1, MTA3, SRSF2, DYRK2, POR, FGFR1, ERC1, PHF20L1, TET2, MEAF6, HNRNPA2B1…
heterocycle biosynthetic process	574 of 1741 genes, 33.0%	4491 of 19499 genes, 23.0%	9.74e-20	0.00%	0.00	ZNF555, HNRNPA1, CPSF3L, ZBTB17, RNPS1, NRARP, FUK, KDM2B, SMARCE1, ELP2, KAT5, PHTF2, LRP5, TMEM18, PABPN1, CAND1, ERCC3, NELFCD, SBNO1, PDE7A, MEN1, EHMT2, PKM, APRT, LANCL2, AMDHD2, ZNF775, NOTCH4, ZNF786, UBP1, TNRC18, COMMD5, KCTD1, HMGB1, ZNF174, ARID1A, HELLS, UHRF1, DIDO1, PURB, HES4, FOXP4, DDX21, ZNF362, ZNF766, C1QBP, HMGA1, PSMA5, XPO1, FOXM1, RUVBL1, MTA3, SRSF2, FGFR1, ERC1, PHF20L1…
cell cycle phase transition	128 of 1741 genes, 7.4%	567 of 19499 genes, 2.9%	1.08e-19	0.00%	0.00	PSME3, PSMD2, PSMD1, TNKS1BP1, CNOT6, UBE2C, PRMT2, MAD1L1, CHEK1, WEE1, PSMD3, FOXN3, AURKA, GLTSCR2, PCM1, APEX1, EP300, YWHAG, CEP250, MCM3, CDK6, AKT1, MCM4, CENPJ, CDT1, CCNE2, CEP78, SLBP, ERCC3, PRMT1, BID, POLE, RANBP3, MEN1, CDK10, TUBB, PLK3, CCNB2, CDC25B, POLA2, CDK4, MCM5, PPP2R2A, DYNC1LI1, PSMB5, ANLN, CSNK1D, TAOK1, HECW2, PRKDC, PCNA, CNTRL, CDC6, MDM4, ZNF16, BUB1, POLE2, RCC1, …
regulation of nitrogen compound metabolic process	716 of 1741 genes, 41.1%	5934 of 19499 genes, 30.4%	1.17e-19	0.00%	0.00	ZNF555, HNRNPA1, CD276, VPS35, ZBTB17, WDR48, RNPS1, NRARP, LSM14A, CTSA, KDM2B, SMARCE1, ELP2, KAT5, EEF2, PHTF2, LRP5, PABPN1, DFNA5, CAND1, ERCC3, NELFCD, SBNO1, PPP1R14B, MEN1, EHMT2, ASB1, LRP1, LANCL2, ZNF775, DIABLO, NSFL1C, CSNK1D, NOTCH4, ZNF786, UBP1, TNRC18, COMMD5, KCTD1, HMGB1, ZNF174, ARID1A, HELLS, UHRF1, PASK, PURB, HES4, FOXP4, ZNF362, ZNF766, FN1, C1QBP, HMGA1, PSMA5, XPO1, FOXM…
aromatic compound biosynthetic process	574 of 1741 genes, 33.0%	4498 of 19499 genes, 23.1%	1.44e-19	0.00%	0.00	ZNF555, HNRNPA1, CPSF3L, VPS35, ZBTB17, RNPS1, NRARP, FUK, KDM2B, SMARCE1, ELP2, KAT5, PHTF2, LRP5, TMEM18, PABPN1, CAND1, ERCC3, NELFCD, SBNO1, PDE7A, MEN1, EHMT2, PKM, APRT, LANCL2, AMDHD2, ZNF775, NOTCH4, ZNF786, UBP1, TNRC18, COMMD5, KCTD1, HMGB1, ZNF174, ARID1A, HELLS, UHRF1, DIDO1, PURB, HES4, FOXP4, DDX21, ZNF362, ZNF766, C1QBP, HMGA1, PSMA5, XPO1, FOXM1, RUVBL1, MTA3, SRSF2, FGFR1, ERC1, …
regulation of biosynthetic process	567 of 1741 genes, 32.6%	4429 of 19499 genes, 22.7%	1.46e-19	0.00%	0.00	ZNF555, HNRNPA1, CD276, VPS35, ZBTB17, NRARP, LSM14A, KDM2B, SMARCE1, ELP2, KAT5, EEF2, PHTF2, LRP5, CAND1, ERCC3, NELFCD, SBNO1, MEN1, EHMT2, ASB1, LANCL2, ZNF775, NOTCH4, ZNF786, UBP1, TNRC18, COMMD5, KCTD1, HMGB1, ZNF174, ARID1A, HELLS, UHRF1, PASK, PURB, HES4, FOXP4, ZNF362, ZNF766, FASN, C1QBP, HMGA1, PSMA5, XPO1, FOXM1, RUVBL1, MTA3, SRSF2, DYRK2, POR, FGFR1, ERC1, PHF20L1, TET2, MEAF6, HNR…
regulation of primary metabolic process	729 of 1741 genes, 41.9%	6091 of 19499 genes, 31.2%	3.51e-19	0.00%	0.00	ZNF555, HNRNPA1, CD276, VPS35, ZBTB17, WDR48, RNPS1, NRARP, LSM14A, CTSA, KDM2B, SMARCE1, ELP2, KAT5, EEF2, PHTF2, LRP5, PABPN1, DFNA5, CAND1, ERCC3, NELFCD, SBNO1, PPP1R14B, MEN1, EHMT2, ASB1, LRP1, LANCL2, ZNF775, DIABLO, NSFL1C, CSNK1D, NOTCH4, ZNF786, UBP1, TNRC18, COMMD5, KCTD1, HMGB1, ZNF174, ARID1A, HELLS, UHRF1, PASK, PURB, HES4, FOXP4, ZNF362, ZNF766, FASN, FN1, C1QBP, HMGA1, PSMA5, XPO1…
regulation of gene expression	581 of 1741 genes, 33.4%	4592 of 19499 genes, 23.5%	5.58e-19	0.00%	0.00	ZNF555, HNRNPA1, VPS35, ZBTB17, RNPS1, NRARP, LSM14A, KDM2B, SMARCE1, ELP2, RNH1, KAT5, EEF2, PHTF2, LRP5, PABPN1, CAND1, ERCC3, RPLP0, NELFCD, SBNO1, MEN1, EHMT2, LANCL2, ZNF775, CSNK1D, NOTCH4, ZNF786, UBP1, TNRC18, COMMD5, KCTD1, HMGB1, ZNF174, ARID1A, HELLS, UHRF1, PASK, PURB, HES4, FOXP4, DDX21, ZNF362, ZNF766, FN1, C1QBP, HMGA1, PSMA5, XPO1, FOXM1, RUVBL1, MTA3, SRSF2, LSM7, FGFR1, ERC1, RI…
covalent chromatin modification	124 of 1741 genes, 7.1%	553 of 19499 genes, 2.8%	1.02e-18	0.00%	0.00	NAA40, CDK9, KMT2A, NELFE, SIRT3, MBTD1, WAC, PRMT2, EZH1, ZMYND8, NAA60, ACTL6A, CHEK1, AURKA, MTA1, KDM2B, SMARCE1, EP300, TRIM28, KMT2D, KAT5, ARID4B, SMYD2, WHSC1, KAT2A, PRMT1, MRGBP, SETMAR, PHF20, MBD3, MEN1, EHMT2, ARID2, SMARCD1, BRD2, KDM6B, KANSL1, DNMT1, USP21, WDR82, CHD8, SKI, BRD1, TDG, RING1, CHD4, RSBN1, PCGF2, ARID1A, BANP, CBX3, HELLS, UHRF1, VPRBP, DMAP1, HDAC4, RBM14, SUV39H2…
organic cyclic compound biosynthetic process	585 of 1741 genes, 33.6%	4644 of 19499 genes, 23.8%	1.07e-18	0.00%	0.00	ZNF555, HNRNPA1, CPSF3L, VPS35, ZBTB17, RNPS1, NRARP, FUK, KDM2B, SMARCE1, ELP2, KAT5, FDXR, PHTF2, LRP5, TMEM18, PABPN1, CAND1, ERCC3, NELFCD, SBNO1, PDE7A, MEN1, EHMT2, PKM, APRT, LANCL2, AMDHD2, ZNF775, NOTCH4, ZNF786, UBP1, TNRC18, COMMD5, KCTD1, HMGB1, ZNF174, ARID1A, HELLS, UHRF1, DIDO1, PURB, HES4, FOXP4, DDX21, ZNF362, ZNF766, FASN, C1QBP, HMGA1, PSMA5, XPO1, FOXM1, RUVBL1, MTA3, SRSF2, P…
mitotic cell cycle phase transition	120 of 1741 genes, 6.9%	529 of 19499 genes, 2.7%	1.81e-18	0.00%	0.00	PSME3, PSMD2, PSMD1, TNKS1BP1, CNOT6, UBE2C, PRMT2, MAD1L1, WEE1, PSMD3, FOXN3, AURKA, GLTSCR2, PCM1, APEX1, EP300, YWHAG, CEP250, MCM3, CDK6, AKT1, MCM4, CENPJ, CDT1, CCNE2, CEP78, ERCC3, PRMT1, BID, POLE, RANBP3, CDK10, TUBB, PLK3, CCNB2, CDC25B, POLA2, CDK4, MCM5, PPP2R2A, DYNC1LI1, PSMB5, ANLN, CSNK1D, TAOK1, HECW2, PRKDC, PCNA, CNTRL, CDC6, MDM4, BUB1, POLE2, RCC1, E2F6, SPAST, CNOT2, CASP2,…
regulation of RNA metabolic process	508 of 1741 genes, 29.2%	3897 of 19499 genes, 20.0%	2.11e-18	0.00%	0.00	ZNF764, AIP, PSME3, ZNF555, HNRNPA1, PIAS4, ZBTB17, HES1, EZH1, RNPS1, ZNF821, NRARP, BCAS3, KDM2B, SMARCE1, ELP2, CDK12, KAT5, ZBED4, PHTF2, LRP5, CDT1, SMYD2, PABPN1, CAND1, ERCC3, PTBP1, FAM208A, EFNA1, NELFCD, SBNO1, MEN1, EHMT2, NUP85, REXO4, LANCL2, ZNF775, TCF3, NOTCH4, ZNF786, ZFP1, UBP1, TNRC18, TDG, COMMD5, KCTD1, HMGB1, ZNF174, ARID1A, PRKDC, PCNA, HELLS, UHRF1, CDCA7, MAML1, DPF2, ZNF…
macromolecule modification	556 of 1741 genes, 31.9%	4382 of 19499 genes, 22.5%	4.53e-18	0.00%	0.00	SAE1, UBE2D4, SCYL3, WDR48, SPSB1, THOP1, KDM2B, SMARCE1, ELP2, KAT5, EEF2, LRP5, PABPN1, DFNA5, CAND1, ERCC3, GPAA1, PPP1R14B, MEN1, EHMT2, ASB1, PTPN23, NSFL1C, CSNK1D, HMGB1, ARID1A, TRIOBP, HELLS, UHRF1, PPM1G, PASK, MIB1, ABL2, FN1, FBXL12, PSMA5, FOXM1, BRAT1, RUVBL1, MTA3, DYRK2, POR, SPTAN1, FGFR1, ERC1, RIOK1, BAX, TET2, MEAF6, TRUB2, TPGS1, MDH2, LAMB1, MAPKAPK5, ANO8, RHBDD3, L3MBTL4, …
negative regulation of macromolecule biosynthetic process	238 of 1741 genes, 13.7%	1454 of 19499 genes, 7.5%	1.16e-17	0.00%	0.00	HNRNPA1, NELFE, POLR2A, PIAS4, CNOT6, PRMT2, HES1, ZMYND8, NRARP, SF1, NUP93, KDM2B, GLTSCR2, APEX1, SMARCE1, KAT5, SMYD2, AES, EFNA1, GATAD2A, NELFCD, MXD3, MEN1, EHMT2, NUP85, LARP1, TLE2, DNMT1, ASB1, EIF6, LANCL2, ARID5A, TCF3, GNB2L1, FAM129B, UBP1, TNRC18, TDG, KCTD1, HMGB1, ZNF174, PCGF2, ARID1A, HELLS, CIC, UHRF1, CDC6, PASK, CDYL, PURB, DMAP1, RPS3, RCOR1, GTPBP4, INHBB, TRIM33, HMGB2, C…
negative regulation of biological process	613 of 1741 genes, 35.2%	4980 of 19499 genes, 25.5%	1.88e-17	0.00%	0.00	HNRNPA1, VPS35, GPC1, ZBTB17, RNPS1, NRARP, CTSA, KDM2B, SMARCE1, G3BP1, RNH1, KAT5, LRP5, DFNA5, PLXNB1, RPLP0, NELFCD, PPP1R14B, MEN1, EHMT2, ASB1, LRP1, LANCL2, PTPN23, DYNC1LI1, NOTCH4, UBP1, TNRC18, KCTD1, HMGB1, ZNF174, ARID1A, TRIOBP, HELLS, UHRF1, PPM1G, PASK, MIB1, PURB, CASC5, FN1, C1QBP, HMGA1, KATNB1, PSMA5, XPO1, FOXM1, MTA3, SRSF2, DYRK2, POR, LSM7, SPTAN1, FGFR1, ERC1, BAX, SERPINE…
negative regulation of biosynthetic process	248 of 1741 genes, 14.2%	1554 of 19499 genes, 8.0%	4.78e-17	0.00%	0.00	HNRNPA1, NELFE, POLR2A, PIAS4, CNOT6, PRMT2, HES1, ZMYND8, NRARP, SF1, NUP93, KDM2B, GLTSCR2, APEX1, SMARCE1, KAT5, SMYD2, AES, EFNA1, GATAD2A, NELFCD, MXD3, MEN1, EHMT2, NUP85, LARP1, TLE2, DNMT1, ASB1, EIF6, LANCL2, ARID5A, TCF3, GNB2L1, FAM129B, UBP1, TNRC18, TDG, KCTD1, HMGB1, ZNF174, PCGF2, ARID1A, HELLS, CIC, UHRF1, CDC6, PASK, CDYL, PURB, DMAP1, RPS3, RCOR1, GTPBP4, INHBB, TRIM33, HMGB2, C…
mRNA metabolic process	158 of 1741 genes, 9.1%	827 of 19499 genes, 4.2%	5.08e-17	0.00%	0.00	PSME3, HNRNPA1, NELFE, POLR2A, SNRPD1, TNKS1BP1, CNOT6, RNPS1, SF1, USB1, PRCC, SKIV2L, APEX1, EDC4, CDK12, RPS19, RNH1, RBBP6, AKT1, PABPN1, ERCC3, PTBP1, RPLP0, PHRF1, LARP1, ZC3H14, PPP2R2A, TSEN15, PSMB5, FIP1L1, PAIP1, RPS20, SART1, RPS3, ZC3H3, LUC7L, DIS3, C1QBP, ALYREF, BUD13, EFTUD2, SNRPE, GEMIN4, SRRM2, PSMA5, XPO1, SMNDC1, SRSF2, LSM7, PSPC1, HNRNPA0, SUGP2, MRTO4, YWHAZ, CNOT3, HNRNP…
nucleic acid-templated transcription	498 of 1741 genes, 28.6%	3864 of 19499 genes, 19.8%	8.18e-17	0.00%	0.00	ZNF764, AIP, PSME3, ZNF555, CPSF3L, PIAS4, ZBTB17, HES1, EZH1, RNPS1, ZNF821, NRARP, BCAS3, KDM2B, SMARCE1, ELP2, CDK12, KAT5, ZBED4, PHTF2, LRP5, CDT1, TMEM18, SMYD2, PABPN1, CAND1, ERCC3, FAM208A, EFNA1, NELFCD, SBNO1, MEN1, EHMT2, NUP85, REXO4, LANCL2, ZNF775, TCF3, NOTCH4, FIP1L1, ZNF786, ZFP1, UBP1, TNRC18, TDG, COMMD5, KCTD1, HMGB1, ZNF174, ARID1A, PRKDC, PCNA, HELLS, UHRF1, DIDO1, CDCA7, M…
negative regulation of cellular macromolecule biosynthetic process	227 of 1741 genes, 13.0%	1384 of 19499 genes, 7.1%	8.83e-17	0.00%	0.00	HNRNPA1, NELFE, POLR2A, PIAS4, CNOT6, PRMT2, HES1, ZMYND8, NRARP, NUP93, KDM2B, GLTSCR2, SMARCE1, KAT5, SMYD2, AES, EFNA1, GATAD2A, NELFCD, MXD3, MEN1, EHMT2, NUP85, LARP1, TLE2, DNMT1, EIF6, LANCL2, ARID5A, TCF3, GNB2L1, FAM129B, UBP1, TNRC18, TDG, KCTD1, HMGB1, ZNF174, PCGF2, ARID1A, HELLS, CIC, UHRF1, CDC6, PASK, PURB, DMAP1, RPS3, RCOR1, GTPBP4, TRIM33, HMGB2, C1QBP, HMGA1, CREBBP, XPO1, PNKP…
negative regulation of cellular biosynthetic process	244 of 1741 genes, 14.0%	1534 of 19499 genes, 7.9%	1.62e-16	0.00%	0.00	HNRNPA1, NELFE, POLR2A, PIAS4, CNOT6, PRMT2, HES1, ZMYND8, NRARP, SF1, NUP93, KDM2B, GLTSCR2, APEX1, SMARCE1, KAT5, SMYD2, AES, EFNA1, GATAD2A, NELFCD, MXD3, MEN1, EHMT2, NUP85, LARP1, TLE2, DNMT1, ASB1, EIF6, LANCL2, ARID5A, TCF3, GNB2L1, FAM129B, UBP1, TNRC18, TDG, KCTD1, HMGB1, ZNF174, PCGF2, ARID1A, HELLS, CIC, UHRF1, CDC6, PASK, CDYL, PURB, DMAP1, RPS3, RCOR1, GTPBP4, INHBB, TRIM33, HMGB2, C…
RNA biosynthetic process	498 of 1741 genes, 28.6%	3880 of 19499 genes, 19.9%	1.98e-16	0.00%	0.00	ZNF764, AIP, PSME3, ZNF555, CPSF3L, PIAS4, ZBTB17, HES1, EZH1, RNPS1, ZNF821, NRARP, BCAS3, KDM2B, SMARCE1, ELP2, CDK12, KAT5, ZBED4, PHTF2, LRP5, CDT1, TMEM18, SMYD2, PABPN1, CAND1, ERCC3, FAM208A, EFNA1, NELFCD, SBNO1, MEN1, EHMT2, NUP85, REXO4, LANCL2, ZNF775, TCF3, NOTCH4, FIP1L1, ZNF786, ZFP1, UBP1, TNRC18, TDG, COMMD5, KCTD1, HMGB1, ZNF174, ARID1A, PRKDC, PCNA, HELLS, UHRF1, DIDO1, CDCA7, M…
regulation of mitotic cell cycle	131 of 1741 genes, 7.5%	637 of 19499 genes, 3.3%	2.04e-16	0.00%	0.00	PSME3, GNAI1, TNKS1BP1, CNOT6, PRMT2, HES1, PRCC, STK24, GLTSCR2, PCM1, APEX1, YWHAG, CEP250, STRADA, AKT1, LRP5, CDT1, ERCC3, TUBB, CDC25B, DYNC1LI1, PSMB5, MAP4K4, ANLN, CSNK1D, TAOK1, HECW2, PRKDC, PCNA, TTL, BCL2L1, CDC6, BUB1, OXSR1, CASP2, FBXO5, RCC2, TPRA1, PSMA5, RAE1, DDB1, TOP2A, OBSL1, MTA3, CKS2, FGFR1, PHIP, BAX, CNOT3, FBXO31, NDE1, H2AFY, KIF11, RANBP1, ODF2, USP22, STK25, DCTN1, …
negative regulation of cellular process	560 of 1741 genes, 32.2%	4501 of 19499 genes, 23.1%	2.98e-16	0.00%	0.00	HNRNPA1, VPS35, GPC1, ZBTB17, RNPS1, NRARP, CTSA, KDM2B, SMARCE1, G3BP1, KAT5, LRP5, DFNA5, PLXNB1, NELFCD, PPP1R14B, MEN1, EHMT2, ASB1, LRP1, LANCL2, PTPN23, DYNC1LI1, NOTCH4, UBP1, TNRC18, KCTD1, HMGB1, ZNF174, ARID1A, TRIOBP, HELLS, UHRF1, PPM1G, PASK, MIB1, PURB, CASC5, FN1, C1QBP, HMGA1, KATNB1, PSMA5, XPO1, FOXM1, MTA3, SRSF2, POR, SPTAN1, FGFR1, ERC1, BAX, SERPINE2, PEG10, HNRNPA2B1, MAPKA…
transcription, DNA-templated	493 of 1741 genes, 28.3%	3846 of 19499 genes, 19.7%	4.48e-16	0.00%	0.00	ZNF764, PSME3, ZNF555, CPSF3L, PIAS4, ZBTB17, HES1, EZH1, RNPS1, ZNF821, NRARP, BCAS3, KDM2B, SMARCE1, ELP2, CDK12, KAT5, ZBED4, PHTF2, LRP5, CDT1, TMEM18, SMYD2, PABPN1, CAND1, ERCC3, FAM208A, EFNA1, NELFCD, SBNO1, MEN1, EHMT2, NUP85, REXO4, LANCL2, ZNF775, TCF3, NOTCH4, FIP1L1, ZNF786, ZFP1, UBP1, TNRC18, TDG, COMMD5, KCTD1, HMGB1, ZNF174, ARID1A, PRKDC, PCNA, HELLS, UHRF1, DIDO1, CDCA7, MAML1,…
negative regulation of cellular metabolic process	349 of 1741 genes, 20.0%	2479 of 19499 genes, 12.7%	4.68e-16	0.00%	0.00	ERCC1, HNRNPA1, VPS35, PIAS4, UBXN1, HES1, RNPS1, NRARP, CTSA, MICAL1, NUP93, KDM2B, SMARCE1, KAT5, LRP5, SMYD2, PTBP1, EFNA1, RNF34, NELFCD, PPP1R14B, MEN1, EHMT2, NUP85, ASB1, LANCL2, TCF3, UBP1, TNRC18, TDG, KCTD1, HMGB1, ZNF174, ARID1A, PRKDC, HELLS, UHRF1, PASK, PURB, CASC5, RPS3, INHBB, HSP90AB1, C1QBP, HMGA1, CREBBP, XPO1, VPS28, FOXM1, RAE1, MTA3, LIG3, SRSF2, POR, BAG6, HNRNPA0, FGFR1, B…
cellular protein metabolic process	624 of 1741 genes, 35.8%	5160 of 19499 genes, 26.5%	5.55e-16	0.00%	0.00	SAE1, UBE2D4, VPS35, SCYL3, WDR48, SPSB1, LSM14A, CTSA, THOP1, KDM2B, KAT5, EEF2, LRP5, PABPN1, DFNA5, CAND1, ERCC3, RPLP0, GPAA1, PPP1R14B, MEN1, EHMT2, ASB1, LRP1, PTPN23, DIABLO, NSFL1C, METTL17, CSNK1D, NOTCH4, MRPS2, HMGB1, TRIOBP, UHRF1, PPM1G, PASK, MIB1, ABL2, FN1, C1QBP, FBXL12, PSMA5, FOXM1, BRAT1, RUVBL1, PM20D2, MTA3, DYRK2, POR, SPTAN1, FGFR1, ERC1, RIOK1, BAX, TET2, SERPINE2, MEAF6,…
cellular macromolecule catabolic process	187 of 1741 genes, 10.7%	1080 of 19499 genes, 5.5%	9.35e-16	0.00%	0.00	PSME3, VPS35, GPC1, TNKS1BP1, FAF1, CNOT6, UBXN1, RNPS1, KLHL42, CTSA, SKIV2L, GLTSCR2, APEX1, EDC4, HTRA2, RPS19, RNH1, RBBP6, KAT5, UBR4, POMT2, AKT1, UBQLN1, EFNA1, RNF34, RPLP0, AP2M1, LARP1, ZC3H14, RNF44, LRP1, PTPN23, PPP2R2A, AP2A2, TATDN2, PSMB5, RFWD2, GNB2L1, NSFL1C, CSNK1D, PAIP1, RNF216, NPLOC4, HMGB1, HECW2, UHRF1, RPS20, RPS3, DIS3, UBE2E1, HSP90AB1, HMGB2, FBXL12, PSMA5, XPO1, VPS…
cellular response to DNA damage stimulus	151 of 1741 genes, 8.7%	802 of 19499 genes, 4.1%	1.63e-15	0.00%	0.00	ERCC1, POLR2A, FAAP20, PIAS4, TNKS1BP1, CNOT6, WDR48, ACTL6A, GLTSCR2, APEX1, HTRA2, RBBP6, KAT5, FANCD2, AKT1, SMYD2, MIF, ERCC3, RAD50, MEN1, TAOK1, TDG, NPLOC4, HMGB1, PRKDC, PCNA, UHRF1, BCL2L1, PMS2P3, DMAP1, FAAP100, RPS3, RBM14, CASP2, HMGB2, HMGA1, RFC5, PNKP, BRAT1, FOXM1, RUVBL1, MCM7, DDB1, TOP2A, LIG3, DYRK2, BAG6, BAX, DDB2, CNOT3, FBXO31, DDIT4, YY1, PMS2P5, MND1, UBE2I, TONSL, INO8…
cellular component biogenesis	409 of 1741 genes, 23.5%	3071 of 19499 genes, 15.7%	3.29e-15	0.00%	0.00	ERCC1, VPS35, GPC1, FAF1, IFT46, HES1, LSM14A, HGSNAT, BCAS3, NUP93, FOPNL, NOB1, CEP250, BAIAP2, KAT5, STMN1, CDT1, CAND1, ERCC3, SRR, ANP32B, RPLP0, PXN, GPAA1, MEN1, PLEKHG2, NUP85, PKM, NUDCD3, ATG4B, REXO4, CCDC88C, PTPN23, C1QTNF6, ANLN, NSFL1C, CSNK1D, TNRC18, WDR18, KCTD1, HMGB1, BMP1, TRIOBP, HELLS, WIPI2, RRP7A, DDX21, CASC5, RPS3, PDSS1, SPAST, SEC23A, LUC7L, DIS3, HSP90AB1, FN1, C1QBP…
protein modification by small protein conjugation or removal	185 of 1741 genes, 10.6%	1085 of 19499 genes, 5.6%	7.96e-15	0.00%	0.00	SAE1, PSME3, UBE2D4, MBD6, PIAS4, UBXN1, WDR48, UBE3B, SPSB1, KLHL42, ACTL6A, THOP1, NUP93, KDM2B, GLTSCR2, CCNB1IP1, SHMT2, RBBP6, AKT1, FBXO17, UBQLN1, CAND1, DCAF16, RNF34, NUP85, RNF44, ASB1, PSMB5, RFWD2, GNB2L1, FBXW9, RNF216, PCGF2, PRKDC, PCNA, UHRF1, MIB1, MAVS, HGS, RPS3, RANGAP1, GTPBP4, SPSB3, UBE2E1, UBAC1, TRIM33, HSP90AB1, FBXO5, FBXL12, PSMA5, VPS28, RAE1, UBOX5, RUVBL1, FBXO22, D…
negative regulation of nitrogen compound metabolic process	327 of 1741 genes, 18.8%	2330 of 19499 genes, 11.9%	1.57e-14	0.00%	0.00	ERCC1, HNRNPA1, VPS35, PIAS4, UBXN1, HES1, RNPS1, NRARP, CTSA, MICAL1, NUP93, KDM2B, SMARCE1, KAT5, LRP5, SMYD2, PTBP1, EFNA1, RNF34, NELFCD, PPP1R14B, MEN1, EHMT2, NUP85, ASB1, LANCL2, TCF3, UBP1, TNRC18, TDG, KCTD1, HMGB1, ZNF174, ARID1A, PRKDC, HELLS, UHRF1, PURB, RPS3, INHBB, HSP90AB1, C1QBP, HMGA1, CREBBP, XPO1, VPS28, FOXM1, RAE1, MTA3, LIG3, SRSF2, POR, BAG6, HNRNPA0, FGFR1, BAX, SMAD6, SE…
macromolecule catabolic process	211 of 1741 genes, 12.1%	1311 of 19499 genes, 6.7%	2.21e-14	0.00%	0.00	PSME3, VPS35, GPC1, TNKS1BP1, FAF1, CNOT6, UBXN1, RNPS1, KLHL42, HGSNAT, CTSA, SKIV2L, GLTSCR2, APEX1, EDC4, HTRA2, RPS19, RNH1, RBBP6, KAT5, UBR4, POMT2, AKT1, UBQLN1, EFNA1, RNF34, RPLP0, AP2M1, LARP1, ATG4B, ZC3H14, RNF44, LRP1, ABHD12, PTPN23, PPP2R2A, AP2A2, TATDN2, PSMB5, RFWD2, GNB2L1, NSFL1C, CSNK1D, PAIP1, RNF216, NPLOC4, HMGB1, IDUA, HECW2, UHRF1, RPS20, HGS, RPS3, DIS3, UBE2E1, HSP90AB…
cellular response to stress	276 of 1741 genes, 15.9%	1876 of 19499 genes, 9.6%	2.52e-14	0.00%	0.00	PSME3, ERCC1, HNRNPA1, FAAP20, PIAS4, UBXN1, ZBTB17, WDR48, NUP93, RBBP6, KAT5, EEF2, SMYD2, ERCC3, RNF34, PXN, MEN1, EHMT2, NUP85, CCDC88C, MAP4K4, DIABLO, TDG, HMGB1, PRKDC, PCNA, UHRF1, BCL2L1, FAAP100, RPS3, INHBB, HSP90AB1, HMGA1, CREBBP, PSMA5, FOXM1, BRAT1, RAE1, RUVBL1, FBXO22, LIG3, DYRK2, BAG6, BAX, ATP6V0D1, ATG10, APOE, SZT2, MAPKAPK5, YY1, MND1, UBE2I, YIF1A, STK25, DCTN1, USP19, TON…
histone modification	98 of 1741 genes, 5.6%	441 of 19499 genes, 2.3%	5.97e-14	0.00%	0.00	NAA40, CDK9, KMT2A, NELFE, SIRT3, WAC, PRMT2, EZH1, ZMYND8, NAA60, ACTL6A, CHEK1, AURKA, MTA1, KDM2B, EP300, KMT2D, KAT5, ARID4B, SMYD2, WHSC1, KAT2A, PRMT1, MRGBP, SETMAR, PHF20, MBD3, MEN1, EHMT2, KDM6B, KANSL1, DNMT1, USP21, WDR82, SKI, BRD1, RING1, CHD4, PCGF2, UHRF1, VPRBP, DMAP1, HDAC4, RBM14, SUV39H2, RCOR1, UIMC1, UBE2E1, PHF19, CREBBP, CTBP1, CDK1, TRRAP, RUVBL1, ASH1L, DDB1, JARID2, MTA…
regulation of organelle organization	197 of 1741 genes, 11.3%	1210 of 19499 genes, 6.2%	9.51e-14	0.00%	0.00	SAE1, AKT2, ERCC1, NPRL3, HNRNPA1, GNAI1, VPS35, NELFE, CNOT6, ZBTB17, MAP4, HES1, ZMYND8, ACTL6A, BCAS3, YWHAG, HTRA2, CEP250, BAIAP2, STMN1, AKT1, LRP5, CDT1, PLXNB1, PXN, RAD50, BICD1, PLEKHG2, STMN3, DNMT1, LRP1, DYNC1LI1, CRK, ANLN, MYADM, TAOK1, ATXN2, HECW2, TRIOBP, UHRF1, CDC6, BCL2L1, HK2, BUB1, MAVS, ARPC5L, CCT4, RPS3, RBM14, ABL2, PHF19, HMGA1, FBXO5, ARAP1, KATNB1, CORO1B, XPO1, PNKP…
ribonucleoprotein complex biogenesis	102 of 1741 genes, 5.9%	473 of 19499 genes, 2.4%	1.15e-13	0.00%	0.00	PTBP2, MTG2, BMS1, SNRPD1, FRG1, CNOT6, SF1, LSM14A, EXOSC6, GLTSCR2, SNRPB, NOB1, RPS19, TBL3, NSUN5, NAF1, DHX30, RPLP0, ISG20L2, BICD1, PAN3, REXO4, NLE1, EIF6, SF3A3, POLR2D, ISY1, CSNK1D, WDR18, ATXN2, WDR74, RPS20, DDX20, SART1, RRP7A, RCL1, NSUN5P1, DDX21, SNRNP200, RPS3, MTG1, NOM1, CNOT2, GTPBP4, LUC7L, DIS3, RPS10, C1QBP, HSP90AB1, ABT1, PATL1, SNRPE, GEMIN4, NOP16, XPO1, RPL29, DDX28, …
cellular protein modification process	509 of 1741 genes, 29.2%	4115 of 19499 genes, 21.1%	1.41e-13	0.00%	0.00	SAE1, AKT2, PSME3, WDYHV1, UBE2D4, SCYL3, PIAS4, GALNT2, FAF1, UBXN1, WDR48, HES1, EZH1, SPSB1, MICAL1, THOP1, NUP93, KDM2B, CDK12, RBBP6, KAT5, EEF2, PLXNB2, LRP5, SMYD2, PABPN1, DFNA5, CAND1, ERCC3, EFNA1, RNF34, GPAA1, PPP1R14B, MEN1, EHMT2, NUP85, ATG4B, CCDC88C, ASB1, ABHD12, PTPN23, RASAL2, MAP4K4, NSFL1C, CSNK1D, HMGB1, TRIOBP, PRKDC, PCNA, UHRF1, PPM1G, WIPI2, PASK, MIB1, MAML1, RPS3, ABL…
protein modification process	509 of 1741 genes, 29.2%	4115 of 19499 genes, 21.1%	1.41e-13	0.00%	0.00	SAE1, AKT2, PSME3, WDYHV1, UBE2D4, SCYL3, PIAS4, GALNT2, FAF1, UBXN1, WDR48, HES1, EZH1, SPSB1, MICAL1, THOP1, NUP93, KDM2B, CDK12, RBBP6, KAT5, EEF2, PLXNB2, LRP5, SMYD2, PABPN1, DFNA5, CAND1, ERCC3, EFNA1, RNF34, GPAA1, PPP1R14B, MEN1, EHMT2, NUP85, ATG4B, CCDC88C, ASB1, ABHD12, PTPN23, RASAL2, MAP4K4, NSFL1C, CSNK1D, HMGB1, TRIOBP, PRKDC, PCNA, UHRF1, PPM1G, WIPI2, PASK, MIB1, MAML1, RPS3, ABL…
regulation of nucleic acid-templated transcription	466 of 1741 genes, 26.8%	3691 of 19499 genes, 18.9%	1.48e-13	0.00%	0.00	ZNF764, AIP, PSME3, ZNF555, PIAS4, ZBTB17, HES1, EZH1, ZNF821, NRARP, BCAS3, KDM2B, SMARCE1, ELP2, CDK12, KAT5, ZBED4, PHTF2, LRP5, CDT1, SMYD2, CAND1, ERCC3, FAM208A, EFNA1, NELFCD, SBNO1, MEN1, EHMT2, NUP85, REXO4, LANCL2, ZNF775, TCF3, NOTCH4, ZNF786, ZFP1, UBP1, TNRC18, TDG, COMMD5, KCTD1, HMGB1, ZNF174, ARID1A, PRKDC, PCNA, HELLS, UHRF1, CDCA7, MAML1, DPF2, ZNF581, PURB, ZNF143, HES4, FOXP4,…
regulation of RNA biosynthetic process	466 of 1741 genes, 26.8%	3699 of 19499 genes, 19.0%	2.23e-13	0.00%	0.00	ZNF764, AIP, PSME3, ZNF555, PIAS4, ZBTB17, HES1, EZH1, ZNF821, NRARP, BCAS3, KDM2B, SMARCE1, ELP2, CDK12, KAT5, ZBED4, PHTF2, LRP5, CDT1, SMYD2, CAND1, ERCC3, FAM208A, EFNA1, NELFCD, SBNO1, MEN1, EHMT2, NUP85, REXO4, LANCL2, ZNF775, TCF3, NOTCH4, ZNF786, ZFP1, UBP1, TNRC18, TDG, COMMD5, KCTD1, HMGB1, ZNF174, ARID1A, PRKDC, PCNA, HELLS, UHRF1, CDCA7, MAML1, DPF2, ZNF581, PURB, ZNF143, HES4, FOXP4,…
negative regulation of nucleobase-containing compound metabolic process	218 of 1741 genes, 12.5%	1402 of 19499 genes, 7.2%	3.24e-13	0.00%	0.00	ERCC1, HNRNPA1, NELFE, PIAS4, PRMT2, HES1, ZMYND8, RNPS1, NRARP, SF1, KDM2B, GLTSCR2, APEX1, SMARCE1, KAT5, SMYD2, AES, PTBP1, EFNA1, GATAD2A, NELFCD, RAD50, MXD3, MEN1, EHMT2, LARP1, ZC3H14, TLE2, DNMT1, LANCL2, ARID5A, TCF3, FAM129B, PAIP1, UBP1, TNRC18, TDG, KCTD1, HMGB1, ZNF174, PCGF2, ARID1A, HELLS, CIC, UHRF1, CDC6, CDYL, PURB, DMAP1, RPS3, RCOR1, GTPBP4, TRIM33, HMGB2, C1QBP, HMGA1, CREBBP…
peptidyl-lysine modification	88 of 1741 genes, 5.1%	383 of 19499 genes, 2.0%	3.26e-13	0.00%	0.00	SAE1, NAA40, KMT2A, NELFE, SIRT3, PIAS4, EZH1, NAA60, EEF2KMT, ACTL6A, CHEK1, BIRC5, NUP93, MTA1, EP300, TRIM28, KMT2D, KAT5, ARID4B, SUMO2, SMYD2, WHSC1, KAT2A, MRGBP, SETMAR, PHF20, MBD3, SENP1, MEN1, EHMT2, NUP85, NUP62, DNMT1, KANSL1, WDR82, BRD1, PCGF2, PCNA, TOP2B, DMAP1, HDAC4, RANGAP1, SUV39H2, METTL21A, PHF19, CREBBP, CTBP1, RAE1, TRRAP, ASH1L, RUVBL1, TOP2A, JARID2, DOT1L, DHPS, BAG6, P…
regulation of transcription, DNA-templated	460 of 1741 genes, 26.4%	3667 of 19499 genes, 18.8%	8.75e-13	0.00%	0.00	ZNF764, PSME3, ZNF555, PIAS4, ZBTB17, HES1, EZH1, ZNF821, NRARP, BCAS3, KDM2B, SMARCE1, ELP2, CDK12, KAT5, ZBED4, PHTF2, LRP5, CDT1, SMYD2, CAND1, ERCC3, FAM208A, EFNA1, NELFCD, SBNO1, MEN1, EHMT2, NUP85, REXO4, LANCL2, ZNF775, TCF3, NOTCH4, ZNF786, ZFP1, UBP1, TNRC18, TDG, COMMD5, KCTD1, HMGB1, ZNF174, ARID1A, PRKDC, PCNA, HELLS, UHRF1, CDCA7, MAML1, DPF2, ZNF581, PURB, ZNF143, HES4, FOXP4, ZNF3…
negative regulation of RNA metabolic process	199 of 1741 genes, 11.4%	1259 of 19499 genes, 6.5%	1.58e-12	0.00%	0.00	NELFE, PIAS4, PRMT2, HES1, ZMYND8, RNPS1, NRARP, SF1, KDM2B, GLTSCR2, APEX1, SMARCE1, KAT5, SMYD2, AES, PTBP1, EFNA1, GATAD2A, NELFCD, MXD3, MEN1, EHMT2, LARP1, ZC3H14, TLE2, DNMT1, LANCL2, ARID5A, TCF3, FAM129B, PAIP1, UBP1, TNRC18, TDG, KCTD1, HMGB1, ZNF174, PCGF2, ARID1A, HELLS, CIC, UHRF1, CDYL, PURB, DMAP1, RCOR1, TRIM33, HMGB2, C1QBP, HMGA1, CREBBP, XPO1, FOXM1, MTA3, SRSF2, PCGF6, PSPC1, H…
chromatin remodeling	49 of 1741 genes, 2.8%	151 of 19499 genes, 0.8%	1.83e-12	0.00%	0.00	RUVBL1, PTMA, CENPT, BPTF, TAF6L, ACTL6A, CHEK1, SMARCC1, KMT2B, CENPN, SMARCE1, CENPM, KAT2A, ANP32B, HDAC5, MBD3, RSF1, SMARCD1, OIP5, CENPU, PABPC1L, GATAD2B, KDM6B, INO80E, CHD8, TNRC18, BAZ1A, CHD4, ARID1A, CBX3, RBBP4, CENPO, HELLS, HJURP, CTNNB1, DMAP1, CASC5, HDAC4, HIST1H4J, CENPV, SUV39H2, ACTB, ANP32E, SMARCD2, HMGA1, SMARCA4, BAZ1B, SMARCB1, NASP
negative regulation of cell cycle process	77 of 1741 genes, 4.4%	323 of 19499 genes, 1.7%	3.46e-12	0.00%	0.00	CDK9, PSME3, PSMD2, PSMD1, TNKS1BP1, CNOT6, PRMT2, MAD1L1, CHEK1, PSMD3, FOXN3, AURKA, GLTSCR2, EP300, CDT1, CENPJ, MIF, KAT2A, PRMT1, SETMAR, MEN1, EHMT2, PLK3, CDK4, DYNC1LI1, PSMB5, TAOK1, RING1, PCGF2, CBX3, PRKDC, PCNA, MDM4, BUB1, RBM14, E2F6, CNOT2, UIMC1, CASP2, HSP90AB1, FBXO5, TPRA1, RAD51, CDC7, PSMA5, CDK1, PCGF6, TERF2, BAX, PSMD11, TRIM37, CNOT3, FBXO31, H2AFY, PSMG2, KLHL22, CARM1,…
negative regulation of cell cycle	116 of 1741 genes, 6.7%	600 of 19499 genes, 3.1%	3.88e-12	0.00%	0.00	CDK9, AKT2, PSME3, PSMD2, PSMD1, TNKS1BP1, CNOT6, CCAR2, ZBTB17, WAC, PRMT2, MAD1L1, CHEK1, PSMD3, FOXN3, PRCC, AURKA, GLTSCR2, EP300, HTRA2, ATRIP, STRADA, CDK6, CENPJ, CDT1, MIF, KAT2A, PRMT1, SETMAR, MEN1, EHMT2, CRY1, TP53I13, NSUN2, PLK3, NLE1, CDK4, TP53BP2, DYNC1LI1, PSMB5, IPO7, HRAS, TAOK1, RING1, PCGF2, CBX3, PRKDC, PCNA, PPM1G, BCL2L1, CDC6, MDM4, BUB1, TOP2B, SART1, RBM14, E2F6, CNOT2…
regulation of cell cycle phase transition	91 of 1741 genes, 5.2%	419 of 19499 genes, 2.1%	4.06e-12	0.00%	0.00	PSME3, PSMD2, PSMD1, TNKS1BP1, CNOT6, UBE2C, PRMT2, MAD1L1, CHEK1, PSMD3, FOXN3, AURKA, GLTSCR2, PCM1, APEX1, EP300, YWHAG, CEP250, CDK6, AKT1, CENPJ, CDT1, CEP78, ERCC3, PRMT1, BID, MEN1, CDK10, TUBB, PLK3, CDC25B, CDK4, DYNC1LI1, PSMB5, ANLN, CSNK1D, TAOK1, HECW2, PRKDC, PCNA, CDC6, CNTRL, MDM4, ZNF16, BUB1, CNOT2, UIMC1, CASP2, EIF4G1, RCC2, TPRA1, CDC7, PSMA5, CDK1, CKAP5, DDB1, MTA3, PSMD11,…
ncRNA metabolic process	112 of 1741 genes, 6.4%	577 of 19499 genes, 3.0%	9.36e-12	0.00%	0.00	XPO5, CDK9, CPSF3L, POLR2A, BMS1, FRG1, ADAT2, USB1, EXOSC6, GLTSCR2, POLR1B, NOB1, ELP2, RPS19, TBL3, NSUN5, PTRF, NAF1, RPLP0, ISG20L2, POLR2H, GTF3C2, BRF1, YARS, DUS3L, NSUN2, REXO4, EIF6, POLR2D, TSEN15, EARS2, HRAS, CSNK1D, WDR18, RPS20, SART1, RRP7A, ZNF143, YRDC, RCL1, PUS7, NSUN5P1, DDX21, TRNT1, ELAC2, RPS3, MYBL1, GTPBP4, DIS3, RPS10, VARS, ABT1, C19orf43, GEMIN4, RPL29, MAK16, FARS2, …
positive regulation of cellular process	581 of 1741 genes, 33.4%	4935 of 19499 genes, 25.3%	9.74e-12	0.00%	0.00	SAE1, HNRNPA1, CD276, VPS35, GPC1, ZBTB17, WDR48, RNPS1, NRARP, LSM14A, KDM2B, BAIAP2, KAT5, EEF2, LRP5, DFNA5, CAND1, ERCC3, PLXNB1, MEN1, PLEKHG2, TSPAN14, LRP1, LANCL2, PTPN23, DYNC1LI1, DIABLO, CSNK1D, NOTCH4, HMGB1, ARID1A, TRIOBP, UHRF1, PASK, MIB1, ABL2, FASN, PDLIM7, FN1, C1QBP, HMGA1, KATNB1, PSMA5, FOXM1, BRAT1, RUVBL1, MTA3, DYRK2, POR, FGFR1, RIOK1, BAX, TET2, SERPINE2, HNRNPA2B1, CCT…
DNA-dependent DNA replication	47 of 1741 genes, 2.7%	146 of 19499 genes, 0.7%	1.04e-11	0.00%	0.00	RFC5, CDK9, PNKP, MCM7, GINS1, RFC2, FEN1, LIG3, TERF2, FGFR1, TFAM, MCMBP, UPF1, RNASEH1, MCM3, MCM4, CCNE2, CDT1, SLBP, MCM2, SETMAR, POLE, CHTF18, GINS2, TONSL, POLA2, MCM5, GINS3, E2F8, BRCA2, ZNF830, DONSON, BAZ1A, MGME1, PCNA, CDC6, POLD2, POLE2, PARP1, CDC34, ORC6, ALYREF, MUS81, HMGA1, RFWD3, RAD51, CDC7
DNA repair	104 of 1741 genes, 6.0%	519 of 19499 genes, 2.7%	1.10e-11	0.00%	0.00	CDK9, ERCC1, POLR2A, FAAP20, ENDOV, PIAS4, TNKS1BP1, WDR48, ACTL6A, CHEK1, SSRP1, MTA1, GLTSCR2, APEX1, EP300, TRIM28, ATRIP, KAT5, FANCD2, SUMO2, ERCC3, WHSC1, SETMAR, POLE, RAD50, POLR2H, MEN1, GINS2, POLR2D, PALB2, ISY1, UBE2V2, TAOK1, SUPT16H, TDG, NPLOC4, MLH3, HMGB1, PRKDC, PCNA, UHRF1, PMS2P3, MSH6, DMAP1, POLE2, FAAP100, RPS3, RBM14, UIMC1, NFRKB, HMGB2, HMGA1, RAD51, CDC7, RFC5, FOXM1, G…
positive regulation of macromolecule metabolic process	381 of 1741 genes, 21.9%	2950 of 19499 genes, 15.1%	1.21e-11	0.00%	0.00	AKT2, PSME3, ERCC1, HNRNPA1, CD276, VPS35, PIAS4, ZBTB17, HES1, EZH1, ZNF821, BCAS3, CDK12, KAT5, EEF2, LRP5, CDT1, DFNA5, CAND1, ERCC3, EFNA1, ANP32B, MEN1, NUP85, ATG4B, LRP1, MAP4K4, DIABLO, TCF3, CSNK1D, NOTCH4, HMGB1, ARID1A, PRKDC, PCNA, UHRF1, PASK, MAML1, ZNF143, DDX21, CCT4, RPS3, MYBL1, INHBB, HSP90AB1, FN1, C1QBP, ALYREF, HMGA1, CREBBP, VPS28, FOXM1, BRAT1, FBXO22, CKS2, DYRK2, BAG6, H…
regulation of cellular component organization	313 of 1741 genes, 18.0%	2307 of 19499 genes, 11.8%	1.25e-11	0.00%	0.00	SAE1, AKT2, ERCC1, HNRNPA1, GNAI1, VPS35, FAF1, ZBTB17, HES1, RUFY1, BCAS3, KDM2B, CEP250, BAIAP2, MYH10, STMN1, PLXNB2, LRP5, CDT1, CAND1, ERCC3, PLXNB1, EFNA1, PXN, PLEKHG2, LRP1, PTPN23, DYNC1LI1, MAP4K4, ANLN, CSNK1D, HMGB1, HECW2, TRIOBP, SCARB1, UHRF1, BCL2L1, MIB1, SIPA1L1, CCT4, STON2, RPS3, ABL2, IP6K2, FN1, C1QBP, HMGA1, RCC2, KATNB1, CORO1B, XPO1, VPS28, BRAT1, RAE1, RUVBL1, LIG3, SPTA…
cell division	112 of 1741 genes, 6.4%	581 of 19499 genes, 3.0%	1.55e-11	0.00%	0.00	GNAI1, NCAPH, SKA2, MARK4, UBE2C, MAP4, TEAD3, KLHL42, CDC20, MAD1L1, BIRC5, WEE1, AURKA, MYH10, STMN1, CDK6, CENPJ, CDT1, CCNE2, ANKLE2, C9orf114, SAC3D1, TUBA1C, CABLES2, CCNG2, TUBB, NSUN2, PLK3, NUP62, CCNB2, CDC25B, CDK4, DYNC1LI1, GNB2L1, ANLN, EPB41L2, TRIOBP, NCAPG2, HELLS, CNTRL, BCL2L1, CDC6, ZNF16, BUB1, TIAL1, CASC5, RCC1, RPS3, CENPV, SPAST, NSL1, PIN1, CCNY, FBXO5, RCC2, TPRA1, KATN…
regulation of mitotic cell cycle phase transition	85 of 1741 genes, 4.9%	387 of 19499 genes, 2.0%	1.87e-11	0.00%	0.00	PSME3, PSMD2, PSMD1, TNKS1BP1, CNOT6, UBE2C, PRMT2, MAD1L1, PSMD3, FOXN3, AURKA, GLTSCR2, PCM1, APEX1, EP300, YWHAG, CEP250, CDK6, AKT1, CENPJ, CDT1, CEP78, ERCC3, PRMT1, BID, CDK10, TUBB, PLK3, CDK4, DYNC1LI1, PSMB5, ANLN, CSNK1D, TAOK1, HECW2, PRKDC, PCNA, CDC6, CNTRL, MDM4, BUB1, CNOT2, CASP2, EIF4G1, RCC2, TPRA1, CDC7, PSMA5, CDK1, CKAP5, DDB1, MTA3, PSMD11, BAX, CNOT3, FBXO31, NDE1, PSMG2, K…
mRNA processing	101 of 1741 genes, 5.8%	501 of 19499 genes, 2.6%	1.88e-11	0.00%	0.00	PTBP2, CDK9, HNRNPA1, CPSF7, NELFE, POLR2A, SNRPD1, FRG1, U2AF2, CCAR2, CACTIN, RNPS1, SF1, QKI, USB1, PRCC, SNRPB, RBM15, CDK12, RBBP6, PABPN1, SLBP, HABP4, ERCC3, PTBP1, POLR2H, PHRF1, SNRPA, ZC3H14, PAN3, SF3A3, POLR2D, TSEN15, ISY1, FIP1L1, SF3B3, DDX20, SART1, CPSF6, SNRNP200, SAFB2, DDX41, ZC3H3, SYNCRIP, SF3B2, LUC7L, C1QBP, ALYREF, BUD13, EFTUD2, SNRPE, GEMIN4, SRRM2, ESRP1, SMNDC1, GTF2H…
regulation of gene expression, epigenetic	69 of 1741 genes, 4.0%	285 of 19499 genes, 1.5%	4.98e-11	0.00%	0.00	XPO5, POLR2A, CNOT6, CHEK1, NUP93, MTA1, POLR1B, EP300, TRIM28, KMT2D, ARID4B, KAT2A, C9orf114, MBD3, POLR2H, SMARCD1, NUP85, NUP62, DNMT1, EIF6, POLR2D, TNRC18, TDG, ARID1A, HELLS, UHRF1, CDYL, DDX21, HDAC4, ACTB, PHF19, EIF4G1, HMGA1, ATAD2B, RAE1, JARID2, DOT1L, DNMT3A, KMT2B, METTL3, UPF1, RAN, HNRNPA2B1, H2AFY, MAP2K2, AJUBA, BEND3, SEH1L, HDAC5, NCOR2, PPM1D, AGO3, DNMT3B, SMAD2, PABPC1L, H…
positive regulation of metabolic process	400 of 1741 genes, 23.0%	3166 of 19499 genes, 16.2%	6.45e-11	0.00%	0.00	AKT2, PSME3, ERCC1, HNRNPA1, CD276, VPS35, PIAS4, ZBTB17, HES1, EZH1, ZNF821, BCAS3, CDK12, KAT5, EEF2, LRP5, CDT1, DFNA5, CAND1, ERCC3, EFNA1, ANP32B, MEN1, NUP85, ATG4B, LRP1, MAP4K4, DIABLO, TCF3, CSNK1D, NOTCH4, HMGB1, ARID1A, SCARB1, PRKDC, PCNA, UHRF1, PASK, MAML1, ZNF143, DDX21, CCT4, RPS3, ABL2, MYBL1, FASN, INHBB, HSP90AB1, FN1, C1QBP, ALYREF, HMGA1, CREBBP, VPS28, FOXM1, BRAT1, FBXO22, …
negative regulation of nucleic acid-templated transcription	184 of 1741 genes, 10.6%	1178 of 19499 genes, 6.0%	7.62e-11	0.00%	0.00	NELFE, PIAS4, PRMT2, HES1, ZMYND8, NRARP, SF1, KDM2B, GLTSCR2, APEX1, SMARCE1, KAT5, SMYD2, AES, EFNA1, GATAD2A, NELFCD, MXD3, MEN1, EHMT2, TLE2, DNMT1, LANCL2, ARID5A, TCF3, FAM129B, UBP1, TNRC18, TDG, KCTD1, HMGB1, ZNF174, PCGF2, ARID1A, HELLS, CIC, UHRF1, CDYL, PURB, DMAP1, RCOR1, TRIM33, HMGB2, C1QBP, HMGA1, CREBBP, XPO1, FOXM1, MTA3, SRSF2, PCGF6, PSPC1, FGFR1, ZNF639, ARHGAP35, NSD1, HNRNPA…
negative regulation of RNA biosynthetic process	184 of 1741 genes, 10.6%	1180 of 19499 genes, 6.1%	8.98e-11	0.00%	0.00	NELFE, PIAS4, PRMT2, HES1, ZMYND8, NRARP, SF1, KDM2B, GLTSCR2, APEX1, SMARCE1, KAT5, SMYD2, AES, EFNA1, GATAD2A, NELFCD, MXD3, MEN1, EHMT2, TLE2, DNMT1, LANCL2, ARID5A, TCF3, FAM129B, UBP1, TNRC18, TDG, KCTD1, HMGB1, ZNF174, PCGF2, ARID1A, HELLS, CIC, UHRF1, CDYL, PURB, DMAP1, RCOR1, TRIM33, HMGB2, C1QBP, HMGA1, CREBBP, XPO1, FOXM1, MTA3, SRSF2, PCGF6, PSPC1, FGFR1, ZNF639, ARHGAP35, NSD1, HNRNPA…
protein modification by small protein conjugation	148 of 1741 genes, 8.5%	882 of 19499 genes, 4.5%	1.13e-10	0.00%	0.00	SAE1, PSME3, UBE2D4, PIAS4, UBXN1, WDR48, UBE3B, SPSB1, KLHL42, THOP1, NUP93, KDM2B, CCNB1IP1, RBBP6, AKT1, FBXO17, UBQLN1, CAND1, DCAF16, RNF34, NUP85, RNF44, ASB1, PSMB5, RFWD2, GNB2L1, FBXW9, RNF216, PCGF2, PRKDC, PCNA, UHRF1, MIB1, RPS3, RANGAP1, GTPBP4, SPSB3, UBE2E1, UBAC1, TRIM33, HSP90AB1, FBXO5, FBXL12, PSMA5, VPS28, RAE1, UBOX5, FBXO22, DDB1, UBE2R2, TOP2A, RNF123, PCGF6, LRRC41, DCAF12…
regulation of catabolic process	149 of 1741 genes, 8.6%	891 of 19499 genes, 4.6%	1.22e-10	0.00%	0.00	AKT2, PSME3, NPRL3, VPS35, FAF1, UBXN1, ZBTB17, ACTL6A, CTSA, NUP93, GLTSCR2, APEX1, HTRA2, AKT1, UBQLN1, EFNA1, NUP85, LARP1, ATG4B, ZC3H14, LRP1, EIF6, PSMB5, RFWD2, GNB2L1, CSNK1D, PAIP1, HMGB1, SCARB1, HK2, IRS1, HGS, ABL2, DIS3, HSP90AB1, PSMA5, XPO1, VPS28, RAE1, RUVBL1, FBXO22, DDB1, BAG6, HNRNPA0, BAX, SERPINE2, ATP6V0D1, TYSND1, YWHAZ, APOE, SEH1L, DDIT4, USP19, RHBDD3, ATP6V0A1, KDM4A, …
viral process	135 of 1741 genes, 7.8%	781 of 19499 genes, 4.0%	1.69e-10	0.00%	0.00	HNRNPA1, NELFE, POLR2A, WDR48, NUP93, RPS19, KAT5, UBR4, PABPN1, ERCC3, PTBP1, RPLP0, NELFCD, RAD50, C9orf69, AP2M1, BICD1, NUP85, LARP1, AP2A2, DYNC1LI1, PSMB5, GNB2L1, UBP1, RNF216, PI4KA, SCARB1, BCL2L1, RPS20, BUB1, MAVS, RPS3, RCOR1, EIF3B, HSP90AB1, C1QBP, ALYREF, HMGA1, CREBBP, XPO1, VPS28, RAE1, DDB1, TOP2A, ZNF639, BAX, AP1M1, CFL1, APOE, WASF2, SEH1L, RANBP1, KPNA2, UBE2I, RSF1, CENPU, …
DNA replication	69 of 1741 genes, 4.0%	293 of 19499 genes, 1.5%	2.15e-10	0.00%	0.00	CDK9, GINS1, CHEK1, TFAM, SSRP1, ATRIP, RBBP6, MCM3, KAT5, MCM4, CCNE2, CDT1, SLBP, SETMAR, POLE, RAD50, EHMT2, GINS2, POLA2, MCM5, GINS3, HRAS, SUPT16H, BAZ1A, PCNA, CDC6, POLE2, RBM14, GTPBP4, ALYREF, HMGA1, RAD51, NASP, CDC7, RFC5, PNKP, CDK1, MCM7, RAC1, FEN1, RFC2, LIG3, TERF2, FGFR1, MCMBP, SET, UPF1, RNASEH1, KCTD13, TNFAIP1, MCM2, DBF4, CHTF18, TONSL, E2F8, BRCA2, RRM2, ZNF830, DONSON, NF…
transcription by RNA polymerase II	292 of 1741 genes, 16.8%	2174 of 19499 genes, 11.1%	4.99e-10	0.00%	0.00	PSME3, CPSF3L, PIAS4, ZBTB17, HES1, EZH1, RNPS1, ZNF821, NRARP, BCAS3, KDM2B, SMARCE1, ELP2, CDK12, KAT5, ZBED4, LRP5, SMYD2, PABPN1, CAND1, ERCC3, EFNA1, NELFCD, MEN1, EHMT2, TCF3, NOTCH4, FIP1L1, UBP1, TDG, KCTD1, HMGB1, ZNF174, ARID1A, PRKDC, UHRF1, MAML1, PURB, ZNF143, FOXP4, DDX21, SULF1, MYBL1, C1QBP, ALYREF, ABT1, HMGA1, SNRPE, CREBBP, PSMA5, XPO1, FOXM1, RUVBL1, CKS2, SRSF2, FGFR1, BAX, T…
symbiont process	141 of 1741 genes, 8.1%	841 of 19499 genes, 4.3%	5.23e-10	0.00%	0.00	HNRNPA1, NELFE, POLR2A, WDR48, NUP93, RPS19, KAT5, UBR4, PABPN1, ERCC3, PTBP1, RPLP0, NELFCD, RAD50, C9orf69, AP2M1, BICD1, NUP85, LARP1, AP2A2, DYNC1LI1, PSMB5, GNB2L1, UBP1, RNF216, PI4KA, SCARB1, BCL2L1, RPS20, BUB1, MAVS, RPS3, RCOR1, INHBB, EIF3B, HSP90AB1, FN1, C1QBP, ALYREF, HMGA1, CREBBP, XPO1, VPS28, RAE1, DDB1, TOP2A, ZNF639, BAX, AP1M1, CFL1, APOE, WASF2, SEH1L, RANBP1, KPNA2, UBE2I, R…
positive regulation of biological process	633 of 1741 genes, 36.4%	5592 of 19499 genes, 28.7%	1.12e-09	0.00%	0.00	SAE1, HNRNPA1, CD276, VPS35, GPC1, ZBTB17, WDR48, RNPS1, NRARP, LSM14A, KDM2B, BAIAP2, KAT5, EEF2, LRP5, DFNA5, CAND1, ERCC3, PLXNB1, NELFCD, MEN1, PLEKHG2, TSPAN14, LRP1, LANCL2, PTPN23, DYNC1LI1, DIABLO, CSNK1D, NOTCH4, EPB41L2, HMGB1, ARID1A, TRIOBP, UHRF1, PASK, MIB1, DDX21, ABL2, FASN, PDLIM7, FN1, C1QBP, HMGA1, KATNB1, PSMA5, FOXM1, BRAT1, RUVBL1, MTA3, DYRK2, POR, FGFR1, ERC1, RIOK1, BAX, …
RNA splicing	87 of 1741 genes, 5.0%	429 of 19499 genes, 2.2%	1.13e-09	0.00%	0.00	PTBP2, HNRNPA1, CPSF7, POLR2A, SNRPD1, FRG1, U2AF2, CCAR2, CACTIN, RNPS1, DDX19A, SF1, QKI, USB1, PRCC, SNRPB, RBM15, CDK12, PABPN1, HABP4, PTBP1, POLR2H, SNRPA, CLK2, SF3A3, POLR2D, TSEN15, ISY1, FIP1L1, SF3B3, DDX20, SART1, SNRNP200, DDX41, SYNCRIP, SF3B2, LUC7L, DCAF4, C1QBP, ALYREF, BUD13, EFTUD2, SNRPE, GEMIN4, SRRM2, ESRP1, SMNDC1, SRSF2, LSM7, TIA1, AAR2, HNRNPA0, PSPC1, SUGP2, METTL3, HNR…
cellular component assembly	356 of 1741 genes, 20.4%	2798 of 19499 genes, 14.3%	1.19e-09	0.00%	0.00	ERCC1, VPS35, GPC1, FAF1, IFT46, HES1, LSM14A, HGSNAT, BCAS3, NUP93, FOPNL, CEP250, BAIAP2, KAT5, STMN1, CDT1, CAND1, ERCC3, SRR, ANP32B, PXN, GPAA1, MEN1, PLEKHG2, NUP85, PKM, NUDCD3, ATG4B, CCDC88C, PTPN23, C1QTNF6, ANLN, NSFL1C, CSNK1D, TNRC18, KCTD1, HMGB1, BMP1, TRIOBP, HELLS, WIPI2, RRP7A, CASC5, RPS3, PDSS1, SPAST, SEC23A, LUC7L, HSP90AB1, FN1, C1QBP, TMEM231, ABT1, HMGA1, RCC2, SNRPE, CRE…
ATP-dependent chromatin remodeling	28 of 1741 genes, 1.6%	65 of 19499 genes, 0.3%	1.34e-09	0.00%	0.00	GATAD2B, RUVBL1, PTMA, CENPT, CHD8, ACTL6A, SMARCC1, CHD4, ARID1A, RBBP4, HJURP, CENPN, CENPO, SMARCE1, CENPM, CASC5, HIST1H4J, ACTB, ANP32B, MBD3, RSF1, ANP32E, SMARCD2, SMARCA4, OIP5, CENPU, SMARCB1, NASP
cell cycle checkpoint	56 of 1741 genes, 3.2%	219 of 19499 genes, 1.1%	1.47e-09	0.00%	0.00	CDK1, TOP2A, TNKS1BP1, DOT1L, CNOT6, CCAR2, WAC, MAD1L1, CHEK1, BAX, FOXN3, PRCC, AURKA, GLTSCR2, FBXO31, CNOT3, EP300, PSMG2, ATRIP, CDT1, CENPJ, KLHL22, PRMT1, CARM1, SETMAR, CRY1, TFDP2, NSUN2, PLK3, BUB3, AURKB, H2AFX, DYNC1LI1, TAOK2, E2F8, HRAS, TAOK1, PIDD1, ZNF830, DONSON, CNOT6L, PRKDC, PCNA, BCL2L1, CDC6, MDM4, BUB1, TOP2B, PRPF19, RAD9A, CNOT2, UIMC1, CASP2, PCBP4, MUS81, RFWD3
protein-containing complex subunit organization	280 of 1741 genes, 16.1%	2081 of 19499 genes, 10.7%	1.48e-09	0.00%	0.00	ERCC1, VPS35, FAF1, HES1, LSM14A, HGSNAT, MICAL1, NUP93, SMARCE1, BAIAP2, MRPS25, KAT5, STMN1, LRP5, CDT1, CAND1, ERCC3, SRR, ANP32B, PXN, MRPS30, GPAA1, MEN1, PLEKHG2, PKM, CCDC88C, C1QTNF6, ANLN, CSNK1D, MRPS2, KCTD1, HMGB1, BMP1, ARID1A, TRIOBP, SCARB1, HELLS, RRP7A, CASC5, RPS3, PDSS1, SPAST, SEC23A, LUC7L, HSP90AB1, FN1, C1QBP, ABT1, HMGA1, SNRPE, CREBBP, KATNB1, CORO1B, RUVBL1, PTMA, SPTAN1…
negative regulation of transcription, DNA-templated	174 of 1741 genes, 10.0%	1133 of 19499 genes, 5.8%	1.97e-09	0.00%	0.00	NELFE, PIAS4, PRMT2, HES1, ZMYND8, NRARP, KDM2B, GLTSCR2, SMARCE1, KAT5, SMYD2, AES, EFNA1, GATAD2A, NELFCD, MXD3, MEN1, EHMT2, TLE2, DNMT1, LANCL2, ARID5A, TCF3, FAM129B, UBP1, TNRC18, TDG, KCTD1, HMGB1, ZNF174, PCGF2, ARID1A, HELLS, CIC, UHRF1, PURB, DMAP1, RCOR1, TRIM33, HMGB2, C1QBP, HMGA1, CREBBP, XPO1, FOXM1, MTA3, PCGF6, PSPC1, FGFR1, ZNF639, ARHGAP35, NSD1, HNRNPA2B1, ZNF24, LYAR, H2AFY, …
positive regulation of cellular metabolic process	371 of 1741 genes, 21.3%	2955 of 19499 genes, 15.2%	2.13e-09	0.00%	0.00	AKT2, PSME3, ERCC1, HNRNPA1, CD276, VPS35, PIAS4, ZBTB17, HES1, EZH1, ZNF821, BCAS3, CDK12, KAT5, EEF2, LRP5, CDT1, DFNA5, CAND1, ERCC3, EFNA1, ANP32B, MEN1, NUP85, LRP1, MAP4K4, DIABLO, TCF3, CSNK1D, NOTCH4, HMGB1, ARID1A, SCARB1, PRKDC, PCNA, UHRF1, PASK, MAML1, ZNF143, CCT4, RPS3, MYBL1, FASN, INHBB, HSP90AB1, FN1, C1QBP, ALYREF, HMGA1, CREBBP, FOXM1, BRAT1, FBXO22, CKS2, DYRK2, POR, BAG6, FGF…
protein metabolic process	655 of 1741 genes, 37.6%	5845 of 19499 genes, 30.0%	2.55e-09	0.00%	0.00	SAE1, UBE2D4, CD276, VPS35, GPC1, SCYL3, WDR48, SPSB1, LSM14A, CTSA, THOP1, KDM2B, KAT5, EEF2, LRP5, PABPN1, DFNA5, CAND1, ERCC3, RPLP0, GPAA1, PPP1R14B, MEN1, EHMT2, TSPAN14, ASB1, LRP1, PTPN23, DIABLO, NSFL1C, METTL17, CSNK1D, NOTCH4, MRPS2, HMGB1, TRIOBP, UHRF1, PPM1G, DNPEP, PASK, MIB1, ABL2, FN1, C1QBP, FBXL12, PSMA5, XPO1, FOXM1, BRAT1, RUVBL1, PM20D2, MTA3, DYRK2, POR, SPTAN1, FGFR1, ERC1,…
ncRNA processing	83 of 1741 genes, 4.8%	406 of 19499 genes, 2.1%	2.59e-09	0.00%	0.00	CPSF3L, BMS1, FRG1, ADAT2, USB1, EXOSC6, NOB1, ELP2, RPS19, TBL3, NSUN5, NAF1, RPLP0, ISG20L2, DUS3L, NSUN2, REXO4, EIF6, TSEN15, CSNK1D, WDR18, RPS20, SART1, RRP7A, YRDC, RCL1, PUS7, NSUN5P1, DDX21, TRNT1, ELAC2, RPS3, GTPBP4, DIS3, RPS10, ABT1, GEMIN4, RPL29, MAK16, FARS2, AARS2, INTS5, RPL7L1, RRP9, SENP3, RIOK1, METTL3, MRTO4, PELP1, HNRNPA2B1, EXOSC4, INTS1, LYAR, RPL28, TEX10, TSEN54, ERI1,…
positive regulation of cellular component organization	179 of 1741 genes, 10.3%	1181 of 19499 genes, 6.1%	2.88e-09	0.00%	0.00	SAE1, AKT2, ERCC1, HNRNPA1, VPS35, NELFE, ARHGEF7, FAF1, CNOT6, ZBTB17, HES1, ZMYND8, ACTL6A, BCAS3, YWHAG, HTRA2, BAIAP2, PLXNB2, LRP5, CDT1, DEF8, CAND1, ERCC3, PLXNB1, PXN, RAD50, BICD1, DNMT1, LRP1, PTPN23, CLSTN1, GNB2L1, CRK, ANLN, MYADM, ROBO1, TRIOBP, MIB1, HK2, ARPC5L, CCT4, RPS3, ABL2, PHF19, FN1, C1QBP, ARAP1, KATNB1, CORO1B, VPS28, PNKP, RUVBL1, DDB1, OBSL1, FGFR1, PHIP, BAX, DDB2, AR…
positive regulation of nucleobase-containing compound metabolic process	238 of 1741 genes, 13.7%	1708 of 19499 genes, 8.8%	3.39e-09	0.00%	0.00	ERCC1, HNRNPA1, NELFE, POLR2A, ZBTB17, PRMT2, HES1, EZH1, ZNF821, BCAS3, CDK12, KAT5, AKT1, LRP5, CDT1, CAND1, ERCC3, RAD50, MEN1, NUP85, DNMT1, TCF3, GNB2L1, FAM129B, NOTCH4, DHX33, HMGB1, FOXJ2, ARID1A, PRKDC, PCNA, MED16, UHRF1, MAML1, MAVS, ZNF143, CCT4, RPS3, RBM14, MYBL1, HSP90AB1, HMGB2, ALYREF, HMGA1, CREBBP, RFC5, PNKP, HNRNPAB, FOXM1, ASH1L, TOP2A, CKS2, SSBP4, LMNA, FGFR1, PHIP, ZNF639…
regulation of cellular catabolic process	133 of 1741 genes, 7.6%	797 of 19499 genes, 4.1%	3.90e-09	0.00%	0.00	AKT2, PSME3, NPRL3, VPS35, UBXN1, ZBTB17, ACTL6A, CTSA, NUP93, GLTSCR2, APEX1, HTRA2, AKT1, UBQLN1, EFNA1, NUP85, LARP1, ZC3H14, LRP1, EIF6, PSMB5, RFWD2, GNB2L1, CSNK1D, PAIP1, HMGB1, SCARB1, HK2, IRS1, ABL2, DIS3, HSP90AB1, PSMA5, XPO1, RAE1, RUVBL1, FBXO22, BAG6, HNRNPA0, BAX, ATP6V0D1, TYSND1, YWHAZ, APOE, SEH1L, DDIT4, USP19, ATP6V0A1, KDM4A, CAMKK2, CAPN1, CNOT6L, TSC2, SNRNP70, RPL23, TMEM…
positive regulation of nitrogen compound metabolic process	358 of 1741 genes, 20.6%	2845 of 19499 genes, 14.6%	4.69e-09	0.00%	0.00	AKT2, PSME3, ERCC1, HNRNPA1, CD276, VPS35, PIAS4, ZBTB17, HES1, EZH1, ZNF821, BCAS3, CDK12, KAT5, EEF2, LRP5, CDT1, DFNA5, CAND1, ERCC3, EFNA1, ANP32B, MEN1, NUP85, ATG4B, LRP1, MAP4K4, DIABLO, TCF3, CSNK1D, NOTCH4, HMGB1, ARID1A, PRKDC, PCNA, UHRF1, PASK, MAML1, ZNF143, CCT4, RPS3, MYBL1, INHBB, HSP90AB1, FN1, C1QBP, ALYREF, HMGA1, CREBBP, VPS28, FOXM1, BRAT1, FBXO22, CKS2, BAG6, FGFR1, RIOK1, B…
rRNA metabolic process	66 of 1741 genes, 3.8%	295 of 19499 genes, 1.5%	9.62e-09	0.00%	0.00	BMS1, FRG1, EXOSC6, GLTSCR2, POLR1B, NOB1, RPS19, TBL3, NSUN5, PTRF, NAF1, RPLP0, ISG20L2, GTF3C2, BRF1, REXO4, EIF6, CSNK1D, WDR18, RPS20, SART1, RRP7A, RCL1, NSUN5P1, DDX21, RPS3, GTPBP4, DIS3, RPS10, ABT1, C19orf43, GEMIN4, RPL29, MAK16, RPL7L1, RRP9, RIOK1, SENP3, MRTO4, GTF3C5, PELP1, GTF3A, EXOSC4, H2AFY, LYAR, RPL28, TEX10, ERI1, NOP56, RRP1B, RSL1D1, RPP40, RPL14, NOP14, RPL35A, EXOSC8, R…
regulation of DNA metabolic process	78 of 1741 genes, 4.5%	382 of 19499 genes, 2.0%	1.40e-08	0.00%	0.00	CDK9, ERCC1, HNRNPA1, CCT5, CHEK1, EXOSC6, TRIM28, RBBP6, DCP2, AKT1, CDT1, NAF1, WHSC1, SETMAR, RAD50, MBD3, MEN1, EHMT2, DNMT1, SH2B1, HRAS, FAM129B, UBE2V2, HMGB1, PCNA, UHRF1, CDC6, MSH6, CCT4, ARRB2, RPS3, GTPBP4, UIMC1, HSP90AB1, ALYREF, RAD51, CDC7, RFC5, FOXM1, PNKP, CDK1, TINF2, SPIDR, RAC1, RFC2, LIG3, TERF2, FGFR1, BAX, UPF1, PRKCD, HNRNPA2B1, CCT2, KCTD13, PRMT5, TNFAIP1, MAPKAPK5, KP…
G1/S transition of mitotic cell cycle	58 of 1741 genes, 3.3%	244 of 19499 genes, 1.3%	1.53e-08	0.00%	0.00	PSME3, CDK1, MCM7, CUL5, TNKS1BP1, CNOT6, PRMT2, WEE1, BAX, AURKA, FBXO31, CNOT3, APEX1, EP300, MCM3, AKT1, CDK6, MCM4, CENPJ, CDT1, CCNE2, RANBP1, PRMT1, MCM2, CARM1, BID, POLE, RANBP3, DBF4, CDK10, TFDP2, PLK3, POLA2, CDK4, MCM5, E2F8, RRM2, PIDD1, CNOT6L, PRKDC, PCNA, CDC6, MDM4, TYMS, POLE2, RCC1, E2F6, CNOT2, CASP2, ORC6, CDC34, EIF4G1, PCBP4, FBXO5, RFWD3, NASP, CDKN3, CDC7
interspecies interaction between organisms	141 of 1741 genes, 8.1%	880 of 19499 genes, 4.5%	1.77e-08	0.00%	0.00	HNRNPA1, NELFE, POLR2A, WDR48, NUP93, RPS19, KAT5, UBR4, PABPN1, ERCC3, PTBP1, RPLP0, NELFCD, RAD50, C9orf69, AP2M1, BICD1, NUP85, LARP1, AP2A2, DYNC1LI1, PSMB5, GNB2L1, UBP1, RNF216, PI4KA, SCARB1, BCL2L1, RPS20, BUB1, MAVS, RPS3, RCOR1, INHBB, EIF3B, HSP90AB1, FN1, C1QBP, ALYREF, HMGA1, CREBBP, XPO1, VPS28, RAE1, DDB1, TOP2A, ZNF639, BAX, AP1M1, CFL1, APOE, WASF2, SEH1L, RANBP1, KPNA2, UBE2I, R…
DNA integrity checkpoint	45 of 1741 genes, 2.6%	163 of 19499 genes, 0.8%	1.85e-08	0.00%	0.00	CDK1, TOP2A, TNKS1BP1, DOT1L, CNOT6, CCAR2, WAC, CHEK1, BAX, FOXN3, AURKA, GLTSCR2, FBXO31, CNOT3, EP300, ATRIP, CDT1, CENPJ, PRMT1, CARM1, SETMAR, CRY1, TFDP2, PLK3, H2AFX, TAOK2, E2F8, TAOK1, PIDD1, ZNF830, DONSON, CNOT6L, PCNA, PRKDC, CDC6, MDM4, TOP2B, PRPF19, RAD9A, CNOT2, UIMC1, CASP2, MUS81, PCBP4, RFWD3
positive regulation of DNA metabolic process	53 of 1741 genes, 3.0%	213 of 19499 genes, 1.1%	2.02e-08	0.00%	0.00	RFC5, PNKP, FOXM1, ERCC1, HNRNPA1, CDK1, SPIDR, RAC1, RFC2, CCT5, FGFR1, BAX, EXOSC6, PRKCD, HNRNPA2B1, CCT2, TRIM28, AKT1, CDT1, KCTD13, NAF1, WHSC1, TNFAIP1, MAPKAPK5, SETMAR, RAD50, CHTF18, DNMT1, AURKB, H2AFX, UNG, E2F8, HRAS, UBE2V2, CCT6A, CCT3, HMGB1, PCNA, ACD, MSH6, CTNNB1, CCT4, ARRB2, PARP1, RPS3, CEBPG, CCT7, UIMC1, STAT6, EXOSC3, HSP90AB1, RAD51, CDC7
mitotic cell cycle checkpoint	45 of 1741 genes, 2.6%	164 of 19499 genes, 0.8%	2.34e-08	0.00%	0.00	CDK1, TOP2A, TNKS1BP1, CNOT6, MAD1L1, BAX, FOXN3, PRCC, AURKA, GLTSCR2, FBXO31, CNOT3, EP300, PSMG2, CDT1, CENPJ, KLHL22, PRMT1, CARM1, SETMAR, TFDP2, BUB3, PLK3, AURKB, DYNC1LI1, TAOK2, E2F8, HRAS, TAOK1, PIDD1, ZNF830, DONSON, CNOT6L, PRKDC, PCNA, BCL2L1, MDM4, BUB1, TOP2B, RAD9A, CNOT2, CASP2, MUS81, PCBP4, RFWD3
cell cycle G1/S phase transition	60 of 1741 genes, 3.4%	260 of 19499 genes, 1.3%	2.48e-08	0.00%	0.00	PSME3, CDK1, MCM7, CUL5, TNKS1BP1, CNOT6, PRMT2, WEE1, BAX, AURKA, FBXO31, CNOT3, APEX1, EP300, MCM3, AKT1, CDK6, MCM4, CENPJ, CDT1, CCNE2, RANBP1, PRMT1, MCM2, CARM1, BID, POLE, RANBP3, MEN1, DBF4, CDK10, TFDP2, PLK3, POLA2, CDK4, MCM5, E2F8, RRM2, PIDD1, CNOT6L, PHB2, PRKDC, PCNA, CDC6, MDM4, TYMS, POLE2, RCC1, E2F6, CNOT2, CASP2, ORC6, CDC34, EIF4G1, PCBP4, FBXO5, RFWD3, NASP, CDKN3, CDC7
RNA splicing, via transesterification reactions with bulged adenosine as nucleophile	69 of 1741 genes, 4.0%	325 of 19499 genes, 1.7%	4.02e-08	0.00%	0.00	PTBP2, HNRNPA1, CPSF7, POLR2A, SNRPD1, FRG1, U2AF2, CACTIN, RNPS1, SF1, PRCC, SNRPB, RBM15, PABPN1, PTBP1, POLR2H, SNRPA, SF3A3, POLR2D, ISY1, FIP1L1, SF3B3, DDX20, SART1, SNRNP200, DDX41, SYNCRIP, SF3B2, LUC7L, C1QBP, ALYREF, BUD13, EFTUD2, SNRPE, GEMIN4, SRRM2, SMNDC1, SRSF2, LSM7, TIA1, AAR2, HNRNPA0, PSPC1, METTL3, HNRNPA2B1, WBP4, PRMT5, PUF60, CD2BP2, TXNL4A, SRSF9, USP49, HNRNPUL1, RBM17, …
mRNA splicing, via spliceosome	69 of 1741 genes, 4.0%	325 of 19499 genes, 1.7%	4.02e-08	0.00%	0.00	PTBP2, HNRNPA1, CPSF7, POLR2A, SNRPD1, FRG1, U2AF2, CACTIN, RNPS1, SF1, PRCC, SNRPB, RBM15, PABPN1, PTBP1, POLR2H, SNRPA, SF3A3, POLR2D, ISY1, FIP1L1, SF3B3, DDX20, SART1, SNRNP200, DDX41, SYNCRIP, SF3B2, LUC7L, C1QBP, ALYREF, BUD13, EFTUD2, SNRPE, GEMIN4, SRRM2, SMNDC1, SRSF2, LSM7, TIA1, AAR2, HNRNPA0, PSPC1, METTL3, HNRNPA2B1, WBP4, PRMT5, PUF60, CD2BP2, TXNL4A, SRSF9, USP49, HNRNPUL1, RBM17, …
ribosome biogenesis	70 of 1741 genes, 4.0%	334 of 19499 genes, 1.7%	5.33e-08	0.00%	0.00	MTG2, BMS1, FRG1, EXOSC6, GLTSCR2, NOB1, RPS19, TBL3, NSUN5, NAF1, DHX30, RPLP0, ISG20L2, REXO4, EIF6, NLE1, CSNK1D, WDR18, WDR74, RPS20, SART1, RRP7A, RCL1, NSUN5P1, DDX21, RPS3, MTG1, NOM1, GTPBP4, DIS3, RPS10, C1QBP, ABT1, GEMIN4, NOP16, XPO1, RPL29, DDX28, MAK16, NIP7, RPL7L1, RRP9, RRN3, RIOK1, SENP3, MRTO4, PELP1, RAN, GTF3A, EXOSC4, LYAR, RPL28, TEX10, ERI1, NOP56, RRP1B, RSL1D1, RPP40, RP…
protein localization to organelle	147 of 1741 genes, 8.4%	944 of 19499 genes, 4.8%	5.43e-08	0.00%	0.00	SAE1, C19orf52, AIP, VPS35, FAF1, ZBTB17, HES1, ACTL6A, PAM16, NUP93, GLTSCR2, PCM1, YWHAG, HTRA2, CEP250, RPS19, AKT1, CDT1, SPPL3, RPLP0, GPAA1, BICD1, NUP85, NUDCD3, POLA2, CSNK1D, HK2, RPS20, MAVS, DMAP1, HGS, CCT4, CASC5, RPS3, RANGAP1, HSP90AB1, RCC2, AGK, XPO1, VPS28, MAU2, RAE1, RUVBL1, VPS25, OBSL1, CENPT, DYRK2, LMNA, BAG6, IPO4, BAX, YWHAZ, CCT2, H2AFY, SZT2, RANBP1, RAB23, KPNA2, TONS…
posttranscriptional regulation of gene expression	96 of 1741 genes, 5.5%	528 of 19499 genes, 2.7%	5.47e-08	0.00%	0.00	XPO5, AKT2, PSME3, PSMD2, MTG2, PSMD1, POLR2A, CAPRIN1, CNOT6, QKI, LSM14A, PSMD3, EXOSC6, NUP93, APEX1, ZNF598, EEF2, DCP2, AKT1, NAF1, HABP4, C9orf114, POLR2H, NUP85, LARP1, ZC3H14, MATR3, NUP62, CDK4, EIF6, POLR2D, TRAP1, PSMB5, GNB2L1, PAIP1, DXO, ATXN2, GCN1, PASK, MIF4GD, RPS3, MTG1, CNOT2, EIF4E2, SYNCRIP, DIS3, EIF3B, C1QBP, EIF4G1, PSMA5, MEX3D, XPO1, RAE1, GAPDH, PUM3, TIA1, HNRNPA0, PS…
cellular macromolecule localization	238 of 1741 genes, 13.7%	1755 of 19499 genes, 9.0%	5.81e-08	0.00%	0.00	SAE1, C19orf52, AKT2, AIP, GNAI1, VPS35, FAF1, ZBTB17, HES1, ZMYND8, RNPS1, ACTL6A, PAM16, CTSA, BCAS3, NUP93, GLTSCR2, PCM1, YWHAG, HTRA2, CEP250, STRADA, RPS19, AKT1, CDT1, CCNE2, AP4E1, XPO6, PABPN1, XPOT, ANP32B, SPPL3, RPLP0, GPAA1, BICD1, AP2M1, NUP85, CACNB3, TSPAN14, NUDCD3, ATG4B, POLA2, LRP1, EIF6, AP2A2, GNB2L1, DBN1, MYADM, CSNK1D, FIP1L1, NPLOC4, EPB41L2, ATG4D, BCL2L1, WIPI2, HK2, R…
RNA splicing, via transesterification reactions	69 of 1741 genes, 4.0%	328 of 19499 genes, 1.7%	6.26e-08	0.00%	0.00	PTBP2, HNRNPA1, CPSF7, POLR2A, SNRPD1, FRG1, U2AF2, CACTIN, RNPS1, SF1, PRCC, SNRPB, RBM15, PABPN1, PTBP1, POLR2H, SNRPA, SF3A3, POLR2D, ISY1, FIP1L1, SF3B3, DDX20, SART1, SNRNP200, DDX41, SYNCRIP, SF3B2, LUC7L, C1QBP, ALYREF, BUD13, EFTUD2, SNRPE, GEMIN4, SRRM2, SMNDC1, SRSF2, LSM7, TIA1, AAR2, HNRNPA0, PSPC1, METTL3, HNRNPA2B1, WBP4, PRMT5, PUF60, CD2BP2, TXNL4A, SRSF9, USP49, HNRNPUL1, RBM17, …
cellular localization	341 of 1741 genes, 19.6%	2737 of 19499 genes, 14.0%	7.10e-08	0.00%	0.00	SAE1, AKT2, AIP, HNRNPA1, GNAI1, VPS35, FAF1, ZBTB17, VPS51, IFT46, HES1, RNPS1, PAM16, CTSA, BCAS3, NUP93, CEP250, LRP5, CDT1, AP4E1, XPO6, PABPN1, XPOT, ANP32B, RPLP0, GPAA1, TUBA1C, NUP85, CACNB3, TSPAN14, NUDCD3, ATG4B, CCDC88C, LRP1, PTPN23, DYNC1LI1, MAP4K4, CSNK1D, FIP1L1, EPB41L2, BCL2L1, WIPI2, CCT4, CASC5, STON2, RPS3, SPAST, ZC3H3, SEC23A, HSP90AB1, BUD13, ALYREF, HMGA1, RCC2, SNRPE, K…
proteasome-mediated ubiquitin-dependent protein catabolic process	77 of 1741 genes, 4.4%	387 of 19499 genes, 2.0%	7.43e-08	0.00%	0.00	PSME3, PSMD2, PSMD1, RNF115, FAF1, UBXN1, CCAR2, WAC, UBE2C, KLHL42, CDC20, ZNRF1, USP14, PSMD3, AURKA, MTA1, GLTSCR2, KCTD10, KAT5, AKT1, UBQLN1, SUMO2, CLEC16A, RNF34, SENP1, RNF44, PLK3, PSMB5, RNF187, RFWD2, GNB2L1, NSFL1C, CSNK1D, UBE2V2, BTBD9, RNF216, NPLOC4, HECW2, NEDD4L, ARRB2, RNF24, RBCK1, N4BP1, UBE2E1, HSP90AB1, MAN1B1, PSMA5, CDK1, FBXO22, DDB1, UBE2R2, PSEN1, BAG6, PSMD11, SMARCC1…
cellular catabolic process	283 of 1741 genes, 16.3%	2185 of 19499 genes, 11.2%	9.30e-08	0.00%	0.00	AKT2, PSME3, VPS35, GPC1, FAF1, UBXN1, ZBTB17, VPS51, RNPS1, CTSA, SKIV2L, NUP93, RNH1, RBBP6, KAT5, EFNA1, RNF34, RPLP0, PDE7A, NUP85, PKM, ATG4B, LRP1, ABHD12, AMDHD2, PTPN23, NSFL1C, CSNK1D, TDG, HMGB1, IDUA, HECW2, SCARB1, UHRF1, WIPI2, RPS3, ABL2, DIS3, HSP90AB1, FBXL12, PSMA5, XPO1, VPS28, RAE1, RUVBL1, FBXO22, ADO, POR, LSM7, BAG6, HNRNPA0, BAX, TET2, ATP6V0D1, YWHAZ, ATG10, SLC44A1, NAPEP…
modification-dependent macromolecule catabolic process	104 of 1741 genes, 6.0%	597 of 19499 genes, 3.1%	1.06e-07	0.00%	0.00	PSME3, PSMD2, PSMD1, RNF115, FAF1, UBXN1, CCAR2, WAC, UBE2C, KLHL42, CDC20, ZNRF1, USP14, PSMD3, AURKA, MTA1, GLTSCR2, RBBP6, KCTD10, KAT5, UBR4, AKT1, UBQLN1, SUMO2, CLEC16A, RNF34, SENP1, RANBP3, RNF44, PLK3, LONP1, PTPN23, USP21, PSMB5, RNF187, RFWD2, GNB2L1, NSFL1C, CSNK1D, UBE2V2, BTBD9, RNF216, NPLOC4, HECW2, UHRF1, NEDD4L, ARRB2, RNF24, USP42, RBCK1, N4BP1, UBE2E1, HSP90AB1, FBXL12, USP40,…
cell cycle G2/M phase transition	59 of 1741 genes, 3.4%	264 of 19499 genes, 1.4%	1.51e-07	0.00%	0.00	PSMA5, PSME3, PSMD2, FOXM1, CKAP5, CDK1, PSMD1, MTA3, CHEK1, WEE1, PSMD11, PSMD3, FOXN3, AURKA, GLTSCR2, PCM1, NDE1, H2AFY, YWHAG, CEP250, AJUBA, CDK6, CENPJ, DNM2, CEP78, AKAP8L, ODF2, PPM1D, CSRP2BP, NINL, DCTN1, RAD51C, TUBB4B, TUBB, CEP76, PLK3, CCNB2, CDC25B, AURKB, CDK4, PPP2R2A, TAOK2, PSMB5, CSNK1D, TAOK1, ZNF830, DONSON, YWHAE, CCP110, CNTRL, PCNT, BTRC, UIMC1, PLK4, PSMA7, CCNY, MUS81, …
cellular protein localization	235 of 1741 genes, 13.5%	1744 of 19499 genes, 8.9%	1.52e-07	0.00%	0.00	SAE1, C19orf52, AKT2, AIP, GNAI1, VPS35, FAF1, ZBTB17, HES1, ZMYND8, RNPS1, ACTL6A, PAM16, CTSA, BCAS3, NUP93, GLTSCR2, PCM1, YWHAG, HTRA2, CEP250, STRADA, RPS19, AKT1, CDT1, CCNE2, AP4E1, XPO6, PABPN1, XPOT, ANP32B, SPPL3, RPLP0, GPAA1, BICD1, AP2M1, NUP85, CACNB3, TSPAN14, NUDCD3, ATG4B, POLA2, LRP1, EIF6, AP2A2, GNB2L1, DBN1, MYADM, CSNK1D, FIP1L1, NPLOC4, EPB41L2, ATG4D, BCL2L1, WIPI2, HK2, R…
nucleic acid phosphodiester bond hydrolysis	64 of 1741 genes, 3.7%	300 of 19499 genes, 1.5%	1.85e-07	0.00%	0.00	ERCC1, CPSF7, ERI3, ENDOV, BMS1, CNOT6, USB1, APEX1, G3BP1, EDC4, NOB1, DCP2, ERCC3, SETMAR, POLE, RAD50, ISG20L2, PAN3, REXO4, TSEN15, TATDN2, FIP1L1, DXO, N4BP2, HMGB1, PCNA, RCL1, ELAC2, CPSF6, CNOT2, ZC3H3, DIS3, HMGB2, ABT1, C19orf43, RFC5, GTF2H4, PNKP, DDB1, FEN1, RFC2, BAX, DDB2, LRPPRC, EXOSC4, RNASEH1, EXO5, KPNB1, ERI1, TSEN54, RPP40, NOP14, EXOSC8, CNOT6L, MGME1, POP7, POLD2, TSEN34, …
nuclear transport	87 of 1741 genes, 5.0%	470 of 19499 genes, 2.4%	1.98e-07	0.00%	0.00	XPO5, HNRNPA1, SNRPD1, U2AF2, FAF1, HES1, RNPS1, NUP93, GLTSCR2, TRIM28, SNRPB, STRADA, AKT1, XPO6, PABPN1, SLBP, XPOT, ANP32B, SPPL3, RANBP3, NUP85, NUP62, POLA2, EIF6, POLR2D, IPO7, FIP1L1, BANF1, MCM3AP, DDX20, MAVS, DMAP1, TNPO2, CPSF6, RANGAP1, RBCK1, ZC3H3, HSP90AB1, ALYREF, ANP32E, BUD13, HMGA1, SNRPE, GEMIN4, XPO1, CDK1, RAE1, FBXO22, PSEN1, SRSF2, DYRK2, IPO5, LMNA, IPO4, UPF1, SET, PRKC…
modification-dependent protein catabolic process	102 of 1741 genes, 5.9%	588 of 19499 genes, 3.0%	2.14e-07	0.00%	0.00	PSME3, PSMD2, PSMD1, RNF115, FAF1, UBXN1, CCAR2, WAC, UBE2C, KLHL42, CDC20, ZNRF1, USP14, PSMD3, AURKA, MTA1, GLTSCR2, RBBP6, KCTD10, KAT5, UBR4, AKT1, UBQLN1, SUMO2, CLEC16A, RNF34, SENP1, RANBP3, RNF44, PLK3, LONP1, PTPN23, USP21, PSMB5, RNF187, RFWD2, GNB2L1, NSFL1C, CSNK1D, UBE2V2, BTBD9, RNF216, NPLOC4, HECW2, UHRF1, NEDD4L, ARRB2, RNF24, USP42, RBCK1, N4BP1, UBE2E1, HSP90AB1, FBXL12, USP40,…
protein-containing complex assembly	239 of 1741 genes, 13.7%	1788 of 19499 genes, 9.2%	2.24e-07	0.00%	0.00	TUBGCP3, ERCC1, VPS35, SNRPD1, FAF1, CNOT6, HES1, SF1, LSM14A, HGSNAT, NUP93, GLTSCR2, SHMT2, HTRA2, BAIAP2, RPS19, KAT5, STMN1, CDT1, MIF, CAND1, ERCC3, SRR, DHX30, ANP32B, PXN, GPAA1, MEN1, BICD1, PLEKHG2, PKM, TLE2, COA5, CCDC88C, EIF6, C1QTNF6, GNB2L1, CRK, ANLN, MYADM, CSNK1D, KCTD1, HMGB1, ATXN2, BMP1, TRIOBP, LDLRAD4, HELLS, NAP1L4, SART1, RRP7A, ARPC5L, CASC5, RPS3, PDSS1, SPAST, SEC23A, …
protein ubiquitination	127 of 1741 genes, 7.3%	793 of 19499 genes, 4.1%	2.32e-07	0.00%	0.00	SAE1, CDK9, PSME3, PSMD2, UBE2D4, PSMD1, RNF115, U2AF2, KLHL5, UBXN1, ASB13, WDR48, WAC, UBE3B, UBE2C, SPSB1, KLHL42, CDC20, ZNRF1, BIRC5, PSMD3, THOP1, MTA1, KDM2B, CCNB1IP1, ZNF598, TRIM28, RBBP6, KCTD10, AKT1, FBXO17, UBQLN1, CAND1, DCAF16, RNF34, CRY1, RNF44, RNF220, KLHL36, ASB1, PSMB5, RNF187, RFWD2, GNB2L1, UBE2V2, FBXW9, RNF216, RING1, PCGF2, PRKDC, PCNA, UHRF1, MIB1, MDM4, VPRBP, NEDD4L,…
RNA localization	54 of 1741 genes, 3.1%	233 of 19499 genes, 1.2%	2.42e-07	0.00%	0.00	XPO5, MEX3D, XPO1, RAE1, HNRNPA1, CKAP5, RUVBL1, CCT5, U2AF2, SRSF2, RNPS1, DDX19A, QKI, UPF1, RAN, NUP93, GLTSCR2, LRPPRC, HNRNPA2B1, CCT2, DCP2, PABPN1, SLBP, SEH1L, NAF1, XPOT, RANBP1, AKAP8L, YY1, RANBP3, BICD1, NUP85, AHCTF1, NUP62, EIF6, SRSF9, POLR2D, SETD2, CCT6A, FIP1L1, CCT3, ATXN2, NXF1, MCM3AP, MTHFSD, NXT1, CCT4, CPSF6, CCT7, ZC3H3, EXOSC3, EIF4A3, ALYREF, BUD13
ubiquitin-dependent protein catabolic process	101 of 1741 genes, 5.8%	583 of 19499 genes, 3.0%	2.89e-07	0.00%	0.00	PSME3, PSMD2, PSMD1, RNF115, FAF1, UBXN1, CCAR2, WAC, UBE2C, KLHL42, CDC20, ZNRF1, USP14, PSMD3, AURKA, MTA1, GLTSCR2, RBBP6, KCTD10, KAT5, UBR4, AKT1, UBQLN1, SUMO2, CLEC16A, RNF34, SENP1, RANBP3, RNF44, PLK3, PTPN23, USP21, PSMB5, RNF187, RFWD2, GNB2L1, NSFL1C, CSNK1D, UBE2V2, BTBD9, RNF216, NPLOC4, HECW2, UHRF1, NEDD4L, ARRB2, RNF24, USP42, RBCK1, N4BP1, UBE2E1, HSP90AB1, FBXL12, USP40, MAN1B1…
proteasomal protein catabolic process	82 of 1741 genes, 4.7%	436 of 19499 genes, 2.2%	3.21e-07	0.00%	0.00	PSME3, PSMD2, PSMD1, RNF115, FAF1, UBXN1, CCAR2, WAC, UBE2C, KLHL42, CDC20, ZNRF1, USP14, PSMD3, AURKA, MTA1, GLTSCR2, KCTD10, KAT5, POMT2, AKT1, UBQLN1, SUMO2, CLEC16A, RNF34, SENP1, RNF44, PLK3, PSMB5, RNF187, RFWD2, GNB2L1, NSFL1C, CSNK1D, UBE2V2, BTBD9, RNF216, NPLOC4, HECW2, NEDD4L, ARRB2, RNF24, RBCK1, N4BP1, UBE2E1, HSP90AB1, UBAC2, MAN1B1, PSMA5, CDK1, FBXO22, DDB1, UBE2R2, PSEN1, BAG6, P…
mitotic DNA integrity checkpoint	34 of 1741 genes, 2.0%	111 of 19499 genes, 0.6%	3.66e-07	0.00%	0.00	CDK1, TOP2A, TNKS1BP1, CNOT6, BAX, FOXN3, AURKA, GLTSCR2, FBXO31, CNOT3, EP300, CENPJ, PRMT1, CARM1, SETMAR, TFDP2, PLK3, TAOK2, E2F8, PIDD1, TAOK1, ZNF830, DONSON, CNOT6L, PCNA, PRKDC, MDM4, TOP2B, CNOT2, RAD9A, CASP2, MUS81, PCBP4, RFWD3
signal transduction by p53 class mediator	59 of 1741 genes, 3.4%	270 of 19499 genes, 1.4%	3.95e-07	0.00%	0.00	RFC5, FOXM1, CDK1, RFC2, TNKS1BP1, CNOT6, DYRK2, BAG6, RRN3, CHEK1, BAX, SSRP1, AURKA, MEAF6, GLTSCR2, CNOT3, EP300, ATRIP, KAT5, AKT1, CENPJ, SMYD2, PRMT5, MIF, DDIT4, MAPKAPK5, RNF34, PRMT1, CARM1, PHF20, RAD50, MBD3, EHMT2, ZNF346, TP53RK, CDK5R1, TFDP2, PLK3, AURKB, TP53BP2, CDIP1, E2F8, BRCA2, PIDD1, SUPT16H, CHD4, CNOT6L, SHISA5, BANP, RBBP4, PCNA, EHMT1, MDM4, RAD9A, CNOT2, RPL23, PIN1, CA…
nucleocytoplasmic transport	85 of 1741 genes, 4.9%	466 of 19499 genes, 2.4%	7.23e-07	0.00%	0.00	XPO5, HNRNPA1, SNRPD1, U2AF2, FAF1, HES1, RNPS1, NUP93, GLTSCR2, TRIM28, SNRPB, STRADA, AKT1, XPO6, PABPN1, SLBP, XPOT, ANP32B, SPPL3, RANBP3, NUP85, NUP62, POLA2, EIF6, POLR2D, IPO7, FIP1L1, MCM3AP, DDX20, MAVS, DMAP1, TNPO2, CPSF6, RANGAP1, RBCK1, ZC3H3, HSP90AB1, ALYREF, ANP32E, BUD13, SNRPE, GEMIN4, XPO1, CDK1, RAE1, FBXO22, PSEN1, SRSF2, DYRK2, IPO5, LMNA, IPO4, UPF1, SET, PRKCD, RAN, HNRNPA…
cellular protein catabolic process	116 of 1741 genes, 6.7%	716 of 19499 genes, 3.7%	8.16e-07	0.00%	0.00	PSME3, PSMD2, VPS35, PSMD1, RNF115, FAF1, UBXN1, CCAR2, WAC, UBE2C, KLHL42, CDC20, ZNRF1, USP14, CTSA, PSMD3, RAB12, AURKA, MTA1, GLTSCR2, HTRA2, RBBP6, KCTD10, KAT5, UBR4, POMT2, AKT1, UBQLN1, SUMO2, CLEC16A, EFNA1, RNF34, SENP1, RANBP3, AP2M1, RNF44, PLK3, LONP1, LRP1, PTPN23, AP2A2, USP21, PSMB5, RNF187, RFWD2, GNB2L1, NSFL1C, CSNK1D, UBE2V2, BTBD9, RNF216, NPLOC4, HECW2, UHRF1, NEDD4L, ARRB2,…
G2/M transition of mitotic cell cycle	55 of 1741 genes, 3.2%	247 of 19499 genes, 1.3%	8.18e-07	0.00%	0.00	PSMA5, PSME3, PSMD2, FOXM1, CKAP5, CDK1, PSMD1, MTA3, WEE1, PSMD11, PSMD3, FOXN3, AURKA, GLTSCR2, PCM1, NDE1, YWHAG, CEP250, AJUBA, CDK6, CENPJ, DNM2, CEP78, ODF2, PPM1D, CSRP2BP, NINL, DCTN1, RAD51C, TUBB4B, TUBB, CEP76, PLK3, CCNB2, CDC25B, AURKB, CDK4, PPP2R2A, TAOK2, PSMB5, CSNK1D, TAOK1, ZNF830, DONSON, YWHAE, CCP110, CNTRL, PCNT, BTRC, PLK4, PSMA7, CCNY, MUS81, RCC2, CDC7
catabolic process	309 of 1741 genes, 17.7%	2480 of 19499 genes, 12.7%	8.57e-07	0.00%	0.00	AKT2, PSME3, VPS35, GPC1, FAF1, UBXN1, ZBTB17, VPS51, RNPS1, HGSNAT, CTSA, SKIV2L, NUP93, RNH1, RBBP6, KAT5, LRP5, EFNA1, RNF34, RPLP0, PDE7A, NUP85, PKM, ATG4B, LRP1, ABHD12, AMDHD2, PTPN23, NSFL1C, CSNK1D, TDG, HMGB1, IDUA, HECW2, SCARB1, UHRF1, WIPI2, RPS3, ABL2, DIS3, HSP90AB1, FBXL12, PSMA5, XPO1, VPS28, RAE1, RUVBL1, FBXO22, ADO, POR, LSM7, BAG6, HNRNPA0, BAX, TET2, SERPINE2, ATP6V0D1, YWHA…
negative regulation of cellular amide metabolic process	51 of 1741 genes, 2.9%	221 of 19499 genes, 1.1%	9.84e-07	0.00%	0.00	XPO5, MEX3D, RAE1, POLR2A, GAPDH, CAPRIN1, CNOT6, TIA1, QKI, CTSA, METTL3, UPF1, RAN, NUP93, HNRNPA2B1, CNOT3, MAP2K2, AJUBA, APOE, SEH1L, C9orf114, POLR2H, NCOR2, AGO3, SMAD2, NUP85, LARP1, EIF4ENIF1, DAPK1, NUP62, EIF6, TNRC6A, POLR2D, GNB2L1, CNOT6L, WTIP, POLR2E, TYMS, HIST1H4J, SNRNP70, RPS3, EIF4E2, CNOT2, CELF1, SYNCRIP, ILF3, SRRT, EIF4G1, EIF4A3, HNRNPR, NCOR1
chromosome segregation	69 of 1741 genes, 4.0%	348 of 19499 genes, 1.8%	1.00e-06	0.00%	0.00	NCAPH, SKA2, UBE2C, NAA60, CDC20, MAD1L1, BIRC5, CENPN, CHAMP1, CCNB1IP1, CENPM, FANCD2, CCNE2, CDT1, NUP85, NUP62, DYNC1LI1, LEMD2, TAOK1, MLH3, HECW2, HJURP, TTL, CDC6, BUB1, TOP2B, CASC5, RCC1, RPS3, RANGAP1, NSL1, RCC2, PHF23, XPO1, MAU2, CKAP5, FEN1, TOP2A, CENPT, BAG6, SGOL2, MCMBP, SMC4, RAN, H2AFY, NDE1, PSMG2, KPNB1, KIF11, KLHL22, SEH1L, AKAP8L, UBE2I, AHCTF1, CENPU, OIP5, RAD51C, ECT2,…
organonitrogen compound metabolic process	735 of 1741 genes, 42.2%	6878 of 19499 genes, 35.3%	1.04e-06	0.00%	0.00	SAE1, UBE2D4, CD276, VPS35, GPC1, SCYL3, WDR48, SPSB1, LSM14A, CTSA, THOP1, KDM2B, KAT5, EEF2, LRP5, PABPN1, DFNA5, CAND1, ERCC3, RPLP0, GPAA1, PPP1R14B, PDE7A, MEN1, EHMT2, TSPAN14, PKM, APRT, ASB1, LRP1, GPAT4, PTPN23, DIABLO, NSFL1C, METTL17, CSNK1D, NOTCH4, MRPS2, HMGB1, OLA1, TRIOBP, UHRF1, PPM1G, DNPEP, PASK, MIB1, ABL2, FASN, FN1, C1QBP, FBXL12, CERS6, PSMA5, XPO1, FOXM1, BRAT1, RUVBL1, PM…
protein catabolic process	133 of 1741 genes, 7.6%	863 of 19499 genes, 4.4%	1.13e-06	0.00%	0.00	PSME3, VPS35, GPC1, FAF1, UBXN1, KLHL42, CTSA, GLTSCR2, HTRA2, RBBP6, KAT5, UBR4, POMT2, AKT1, UBQLN1, EFNA1, RNF34, AP2M1, ATG4B, RNF44, LRP1, ABHD12, PTPN23, AP2A2, PSMB5, RFWD2, GNB2L1, NSFL1C, CSNK1D, RNF216, NPLOC4, HECW2, UHRF1, HGS, UBE2E1, HSP90AB1, FBXL12, PSMA5, XPO1, VPS28, FBXO22, DDB1, VPS25, UBE2R2, BAG6, SERPINE2, FBXO31, APOE, KCTD13, RANBP1, USP22, UBE2I, TRPC4AP, USP19, RHBDD3, …
telomere organization	39 of 1741 genes, 2.2%	145 of 19499 genes, 0.7%	1.18e-06	0.00%	0.00	RFC5, PNKP, ERCC1, HNRNPA1, TINF2, RFC2, FEN1, CCT5, TNKS1BP1, DOT1L, TERF2, UPF1, HNRNPA2B1, APEX1, CCT2, DCP2, CCNE2, NAF1, MAPKAPK5, POLE, RAD50, RAD51C, AURKB, POLA2, BRCA2, CCT6A, CCT3, PCNA, PRKDC, ACD, CTNNB1, POLD2, CCT4, HIST1H4J, PARP1, POLE2, CCT7, HSP90AB1, RAD51
DNA conformation change	57 of 1741 genes, 3.3%	264 of 19499 genes, 1.4%	1.34e-06	0.00%	0.00	GTF2H4, CDK1, RUVBL1, NCAPH, MCM7, GINS1, ASH1L, DDB1, TOP2A, CENPT, NAA60, IPO4, SMC4, DDB2, SET, CENPN, HNRNPA2B1, H2AFY, G3BP1, CENPM, MCM4, ERCC3, MCM2, ANP32B, AKAP8L, RAD50, RSF1, GINS2, OIP5, CENPU, BRD2, MCM5, H2AFX, CHD8, TNRC18, CHD4, HMGB1, RBBP4, NCAPG2, CENPO, HELLS, HJURP, NAP1L4, CABIN1, ACIN1, TOP2B, PARP1, CASC5, HIST1H4J, CENPV, PAPD7, HMGB2, ANP32E, HMGA1, PHF23, RAD51, NASP
RNA catabolic process	73 of 1741 genes, 4.2%	380 of 19499 genes, 1.9%	1.35e-06	0.00%	0.00	PSME3, PSMD2, PSMD1, TNKS1BP1, CNOT6, RNPS1, QKI, PSMD3, EXOSC6, SKIV2L, APEX1, EDC4, RPS19, RNH1, DCP2, AKT1, NAF1, RPLP0, PKP3, LARP1, ZC3H14, PAN3, POLR2D, PPP2R2A, PSMB5, DXO, PAIP1, RPS20, RPS3, CNOT2, SYNCRIP, DIS3, RPS10, EIF4G1, C19orf43, PATL1, MEX3D, PSMA5, XPO1, RPL29, FEN1, LSM7, HNRNPA0, PSMD11, METTL3, MRTO4, UPF1, SET, YWHAZ, PRKCD, CNOT3, LRPPRC, EXOSC4, RNASEH1, RPL28, AGO3, ETF1…
positive regulation of cell cycle	70 of 1741 genes, 4.0%	358 of 19499 genes, 1.8%	1.41e-06	0.00%	0.00	CDK9, TNKS1BP1, CNOT6, ZBTB17, UBE2C, HES1, CHEK1, AURKA, APEX1, EP300, AKT1, LRP5, CENPJ, CDT1, MIF, PRMT1, SETMAR, POLDIP2, RANBP3, CDK10, PLK3, NUP62, CDC25B, CDK4, DYNC1LI1, SH2B1, PCNA, TTL, CDC6, MDM4, ZNF16, CENPV, SPAST, CNOT2, CASP2, HSP90AB1, EIF4G1, CCNY, RCC2, CDC7, CDK1, FEN1, MTA3, CKS2, FGFR1, PHIP, BAX, BCL2L11, CNOT3, H2AFY, CARM1, RANBP1, USP22, USP19, CDK5R1, RAD51C, ECT2, TFDP…
negative regulation of cell cycle phase transition	52 of 1741 genes, 3.0%	231 of 19499 genes, 1.2%	1.70e-06	0.00%	0.00	PSMA5, PSME3, PSMD2, CDK1, PSMD1, TNKS1BP1, CNOT6, PRMT2, MAD1L1, CHEK1, PSMD11, BAX, PSMD3, FOXN3, AURKA, GLTSCR2, FBXO31, CNOT3, H2AFY, EP300, PSMG2, CDT1, CENPJ, KLHL22, PRMT1, CARM1, MEN1, TFDP2, BUB3, PLK3, AURKB, DYNC1LI1, TAOK2, PSMB5, E2F8, TAOK1, PIDD1, ZNF830, DONSON, CNOT6L, PRKDC, PCNA, MDM4, BUB1, CNOT2, UIMC1, CASP2, PSMA7, MUS81, PCBP4, TPRA1, RFWD3
proteolysis involved in cellular protein catabolic process	109 of 1741 genes, 6.3%	667 of 19499 genes, 3.4%	1.78e-06	0.00%	0.00	PSME3, PSMD2, PSMD1, RNF115, FAF1, UBXN1, CCAR2, WAC, UBE2C, KLHL42, CDC20, ZNRF1, USP14, CTSA, PSMD3, AURKA, MTA1, GLTSCR2, RBBP6, KCTD10, KAT5, UBR4, POMT2, AKT1, UBQLN1, SUMO2, CLEC16A, EFNA1, RNF34, SENP1, RANBP3, RNF44, PLK3, LONP1, PTPN23, USP21, PSMB5, RNF187, RFWD2, GNB2L1, NSFL1C, CSNK1D, UBE2V2, BTBD9, RNF216, NPLOC4, HECW2, UHRF1, NEDD4L, ARRB2, RNF24, USP42, RBCK1, N4BP1, UBE2E1, HSP9…
regulation of transcription by RNA polymerase II	254 of 1741 genes, 14.6%	1968 of 19499 genes, 10.1%	1.80e-06	0.00%	0.00	PSME3, NELFE, PIAS4, ZBTB17, HES1, EZH1, ZMYND8, ACTL6A, ZNF821, NRARP, BCAS3, KDM2B, GLTSCR2, SMARCE1, ELP2, CDK12, KAT5, ZBED4, AKT1, LRP5, SMYD2, CAND1, AES, ERCC3, EFNA1, MXD3, MEN1, EHMT2, DNMT1, PSMB5, ARID5A, TCF3, CRK, NOTCH4, UBP1, TDG, KCTD1, HMGB1, FOXJ2, ZNF174, PCGF2, ARID1A, PRKDC, MED16, CIC, UHRF1, MAML1, PURB, MAVS, DMAP1, ZNF143, FOXP4, SULF1, RBM14, RCOR1, MYBL1, TRIM33, HMGB2,…
negative regulation of organelle organization	67 of 1741 genes, 3.8%	338 of 19499 genes, 1.7%	1.86e-06	0.00%	0.00	ERCC1, HNRNPA1, MAP4, MAD1L1, CHEK1, PPFIA1, HTRA2, DCP2, STMN1, AKT1, CDT1, CLEC16A, KAT2A, FKBP4, SETMAR, RAD50, CDK10, DNMT1, DYNC1LI1, MYADM, SKI, TRIOBP, PFN1, BCL2L1, BUB1, ARRB2, RBM14, ARAP1, FBXO5, HMGA1, PHF23, KATNB1, ATAD2B, CORO1B, CTBP1, CKAP2, TINF2, FEZ2, JARID2, TOP2A, LIG3, LMNA, TERF2, SPTAN1, CAPZB, SET, PRKCD, TRIM37, H2AFY, PSMG2, WASF2, DNM2, KLHL22, DNMT3B, BUB3, OTUB1, KD…
nuclear chromosome segregation	62 of 1741 genes, 3.6%	302 of 19499 genes, 1.5%	1.96e-06	0.00%	0.00	XPO1, MAU2, CKAP5, NCAPH, SKA2, FEN1, TOP2A, CENPT, UBE2C, BAG6, SGOL2, CDC20, MAD1L1, BIRC5, SMC4, MCMBP, RAN, CENPN, CHAMP1, CCNB1IP1, NDE1, H2AFY, PSMG2, CENPM, KPNB1, FANCD2, CCNE2, CDT1, SEH1L, KLHL22, AKAP8L, NUP85, CENPU, AHCTF1, RAD51C, ECT2, NUP62, BUB3, SUN1, AURKB, PRC1, DYNC1LI1, LEMD2, TAOK1, MLH3, PHB2, HECW2, CENPO, TTL, CDC6, BUB1, CTNNB1, TOP2B, CASC5, RANGAP1, DSN1, PAPD7, NSL1,…
DNA damage checkpoint	40 of 1741 genes, 2.3%	154 of 19499 genes, 0.8%	2.19e-06	0.00%	0.00	CDK1, TNKS1BP1, DOT1L, CNOT6, CCAR2, WAC, CHEK1, BAX, FOXN3, AURKA, GLTSCR2, FBXO31, CNOT3, EP300, ATRIP, CENPJ, PRMT1, CARM1, CRY1, TFDP2, PLK3, H2AFX, TAOK2, E2F8, TAOK1, PIDD1, ZNF830, DONSON, CNOT6L, PCNA, PRKDC, MDM4, PRPF19, CNOT2, RAD9A, UIMC1, CASP2, MUS81, PCBP4, RFWD3
mRNA catabolic process	68 of 1741 genes, 3.9%	347 of 19499 genes, 1.8%	2.30e-06	0.00%	0.00	PSME3, PSMD2, PSMD1, TNKS1BP1, CNOT6, RNPS1, QKI, PSMD3, EXOSC6, SKIV2L, APEX1, EDC4, RPS19, RNH1, DCP2, AKT1, RPLP0, PKP3, LARP1, ZC3H14, PAN3, POLR2D, PPP2R2A, PSMB5, DXO, PAIP1, RPS20, RPS3, CNOT2, SYNCRIP, DIS3, RPS10, EIF4G1, PATL1, MEX3D, PSMA5, XPO1, RPL29, LSM7, HNRNPA0, PSMD11, METTL3, MRTO4, SET, UPF1, YWHAZ, PRKCD, CNOT3, EXOSC4, RPL28, AGO3, ETF1, RPL14, RPL35A, EXOSC8, CNOT6L, GTPBP1…
telomere maintenance	38 of 1741 genes, 2.2%	142 of 19499 genes, 0.7%	2.36e-06	0.00%	0.00	RFC5, PNKP, ERCC1, HNRNPA1, TINF2, RFC2, FEN1, CCT5, TNKS1BP1, TERF2, UPF1, HNRNPA2B1, APEX1, CCT2, DCP2, CCNE2, NAF1, MAPKAPK5, POLE, RAD50, RAD51C, AURKB, POLA2, BRCA2, CCT6A, CCT3, PCNA, PRKDC, ACD, CTNNB1, POLD2, CCT4, HIST1H4J, PARP1, POLE2, CCT7, HSP90AB1, RAD51
negative regulation of translation	48 of 1741 genes, 2.8%	206 of 19499 genes, 1.1%	2.36e-06	0.00%	0.00	XPO5, MEX3D, RAE1, POLR2A, GAPDH, CAPRIN1, CNOT6, TIA1, QKI, METTL3, UPF1, RAN, NUP93, HNRNPA2B1, CNOT3, MAP2K2, AJUBA, SEH1L, C9orf114, POLR2H, NCOR2, AGO3, SMAD2, NUP85, LARP1, EIF4ENIF1, DAPK1, NUP62, EIF6, TNRC6A, POLR2D, GNB2L1, CNOT6L, WTIP, POLR2E, TYMS, HIST1H4J, RPS3, EIF4E2, CNOT2, CELF1, SYNCRIP, ILF3, SRRT, EIF4G1, EIF4A3, HNRNPR, NCOR1
chromatin assembly or disassembly	41 of 1741 genes, 2.4%	161 of 19499 genes, 0.8%	2.55e-06	0.00%	0.00	RUVBL1, CENPT, NAA60, IPO4, SMARCC1, SET, CENPN, SMARCE1, H2AFY, CENPM, HIRIP3, MCM2, ANP32B, RSF1, ARID2, SMARCD1, OIP5, CENPU, BRD2, H2AFX, SUPT16H, TNRC18, ARID1A, CENPO, HELLS, HJURP, RBBP4, NAP1L4, CABIN1, CASC5, HIST1H4J, CENPV, SUV39H2, HMGB2, ANP32E, SMARCD2, HMGA1, SMARCA4, BAZ1B, SMARCB1, NASP
positive regulation of cellular biosynthetic process	232 of 1741 genes, 13.3%	1770 of 19499 genes, 9.1%	2.93e-06	0.00%	0.00	AKT2, HNRNPA1, CD276, VPS35, NELFE, ZBTB17, PRMT2, HES1, EZH1, ZNF821, BCAS3, CDK12, KAT5, EEF2, POMT2, AKT1, LRP5, CDT1, CAND1, ERCC3, MEN1, NUP85, LARP1, EIF6, TCF3, GNB2L1, FAM129B, NOTCH4, PAIP1, DHX33, HMGB1, FOXJ2, ARID1A, SCARB1, PRKDC, PCNA, MED16, UHRF1, PASK, MAML1, IRS1, MAVS, ZNF143, CCT4, RBM14, MYBL1, HSP90AB1, HMGB2, C1QBP, ALYREF, HMGA1, CREBBP, RFC5, PNKP, HNRNPAB, FOXM1, ASH1L, …
nucleobase-containing compound catabolic process	101 of 1741 genes, 5.8%	607 of 19499 genes, 3.1%	2.96e-06	0.00%	0.00	PSME3, PSMD2, PSMD1, TNKS1BP1, CNOT6, RNPS1, QKI, PSMD3, EXOSC6, SKIV2L, NUP93, APEX1, EDC4, RPS19, RNH1, DCP2, AKT1, NAF1, SETMAR, RPLP0, PKP3, PDE7A, NUP85, LARP1, PKM, ZC3H14, PAN3, NUP62, EIF6, POLR2D, PPP2R2A, TATDN2, PSMB5, GNB2L1, PAIP1, DXO, TDG, HMGB1, HK2, RPS20, HDAC4, RPS3, CNOT2, SYNCRIP, DIS3, RPS10, EIF4G1, HMGB2, C19orf43, PATL1, MEX3D, PSMA5, XPO1, RPL29, RAE1, TPI1, AHCY, FEN1, …
organic substance catabolic process	260 of 1741 genes, 14.9%	2037 of 19499 genes, 10.4%	3.26e-06	0.00%	0.00	AKT2, PSME3, VPS35, GPC1, FAF1, UBXN1, RNPS1, HGSNAT, CTSA, SKIV2L, NUP93, RNH1, RBBP6, KAT5, LRP5, EFNA1, RNF34, RPLP0, PDE7A, NUP85, PKM, ATG4B, LRP1, ABHD12, AMDHD2, PTPN23, NSFL1C, CSNK1D, TDG, HMGB1, IDUA, HECW2, SCARB1, UHRF1, RPS3, DIS3, HSP90AB1, FBXL12, PSMA5, XPO1, VPS28, RAE1, FBXO22, ADO, LSM7, BAG6, HNRNPA0, BAX, TET2, SERPINE2, YWHAZ, SLC44A1, NAPEPLD, APOE, RANBP1, USP22, UBE2I, US…
sister chromatid segregation	52 of 1741 genes, 3.0%	235 of 19499 genes, 1.2%	3.26e-06	0.00%	0.00	XPO1, MAU2, CKAP5, NCAPH, SKA2, FEN1, TOP2A, CENPT, UBE2C, SGOL2, CDC20, MAD1L1, BIRC5, SMC4, MCMBP, RAN, CENPN, CHAMP1, NDE1, H2AFY, PSMG2, CENPM, KPNB1, CDT1, SEH1L, KLHL22, AKAP8L, NUP85, AHCTF1, CENPU, RAD51C, BUB3, NUP62, AURKB, PRC1, DYNC1LI1, TAOK1, PHB2, HECW2, CENPO, CDC6, BUB1, CTNNB1, TOP2B, CASC5, RANGAP1, DSN1, PAPD7, NSL1, RACGAP1, RCC2, PHF23
cytoskeleton organization	171 of 1741 genes, 9.8%	1213 of 19499 genes, 6.2%	3.68e-06	0.00%	0.00	NISCH, TUBGCP3, GNAI1, MAP4, WEE1, MICAL1, BCAS3, PCM1, FOPNL, CEP250, BAIAP2, MYH10, STMN1, PLXNB1, PXN, BICD1, TUBA1C, PLEKHG2, STMN3, TUBB, FAT1, CCDC88C, LRP1, DYNC1LI1, DBN1, CRK, ANLN, MYADM, CSNK1D, TAOK1, EPB41L2, PI4KA, MARK3, TRIOBP, TTL, ARPC5L, SIPA1L1, RPS3, RBM14, ABL2, SPAST, FHL3, TRPM7, PDLIM7, STRIP1, FBXO5, ARAP1, KATNB1, PIP5K1C, CORO1B, XPO1, RAE1, OBSL1, LMNA, SPTAN1, PHIP, …
establishment of protein localization to organelle	105 of 1741 genes, 6.0%	645 of 19499 genes, 3.3%	4.73e-06	0.00%	0.00	SAE1, C19orf52, AIP, CCT5, U2AF2, FAF1, ZBTB17, HES1, ACTL6A, PAM16, NUP93, YWHAG, TRIM28, HTRA2, RPS19, AKT1, KAT2A, BID, SPPL3, RPLP0, RANBP3, NUP85, TIMM22, NUP62, POLA2, TP53BP2, IPO7, SNX16, HK2, RPS20, MCM3AP, MAVS, DMAP1, TNPO2, CCT4, HGS, RPS3, RBCK1, RPS10, HSP90AB1, BAD, AGK, VPS28, RPL29, CDK1, PEX14, RAE1, SPIDR, RUVBL1, VPS25, PSEN1, DYRK2, IPO5, LMNA, IPO4, BAX, BCL2L11, YWHAZ, PRKC…
regulation of chromosome organization	61 of 1741 genes, 3.5%	302 of 19499 genes, 1.5%	5.32e-06	0.00%	0.00	CTBP1, CDK9, PNKP, KMT2A, ERCC1, HNRNPA1, TINF2, NELFE, FEN1, CCT5, TOP2A, JARID2, UBE2C, TERF2, MAD1L1, CHEK1, KMT2B, UPF1, SET, NSD1, HNRNPA2B1, H2AFY, CCT2, TRIM28, PSMG2, DCP2, CDT1, NAF1, KLHL22, MAPKAPK5, KAT2A, AKAP8L, SETMAR, RAD50, DNMT3B, OTUB1, BUB3, DNMT1, KDM4A, AURKB, DYNC1LI1, SMAD4, CCT6A, SKI, CCT3, HECW2, UHRF1, ACD, CDC6, BUB1, CTNNB1, CCT4, PARP1, KDM3A, CENPV, CCT7, PHF19, AT…
peptidyl-lysine methylation	33 of 1741 genes, 1.9%	116 of 19499 genes, 0.6%	5.93e-06	0.00%	0.00	KMT2A, NELFE, ASH1L, JARID2, DOT1L, EZH1, EEF2KMT, KMT2B, TET2, NSD1, H2AFY, KMT2D, ARID4B, SMYD2, CAMKMT, BEND3, WHSC1, SETMAR, MEN1, EHMT2, DNMT3B, DNMT1, KDM4A, SMAD4, SETD2, WDR82, EHMT1, CTNNB1, KDM3A, SUV39H2, METTL21A, PHF19, SMARCB1
mitotic DNA damage checkpoint	31 of 1741 genes, 1.8%	105 of 19499 genes, 0.5%	6.92e-06	0.00%	0.00	TFDP2, PLK3, CDK1, TAOK2, TNKS1BP1, E2F8, CNOT6, TAOK1, PIDD1, ZNF830, DONSON, CNOT6L, BAX, FOXN3, AURKA, PRKDC, PCNA, GLTSCR2, FBXO31, CNOT3, EP300, MDM4, CENPJ, RAD9A, CNOT2, PRMT1, CARM1, CASP2, PCBP4, MUS81, RFWD3
rRNA processing	55 of 1741 genes, 3.2%	261 of 19499 genes, 1.3%	7.10e-06	0.00%	0.00	RPL29, MAK16, BMS1, FRG1, RRP9, RPL7L1, SENP3, RIOK1, MRTO4, PELP1, EXOSC6, RPL28, LYAR, EXOSC4, NOB1, TEX10, RPS19, TBL3, NSUN5, NAF1, RRP1B, RPLP0, NOP56, ERI1, ISG20L2, RSL1D1, RPP40, REXO4, EIF6, RPL14, RPL35A, NOP14, CSNK1D, EXOSC8, WDR18, RPL31, RPS15A, RPS20, SART1, RRP7A, DDX21, NSUN5P1, RCL1, TSR1, RPS3, GTPBP4, RPL23, EXOSC3, DIS3, NOC4L, RPS10, EIF4A3, ABT1, GEMIN4, DHX37
gene silencing	51 of 1741 genes, 2.9%	233 of 19499 genes, 1.2%	7.11e-06	0.00%	0.00	XPO5, RAE1, POLR2A, DOT1L, CNOT6, DNMT3A, KMT2B, METTL3, RAN, NUP93, HNRNPA2B1, CNOT3, H2AFY, TRIM28, MAP2K2, KMT2D, AJUBA, SEH1L, BEND3, C9orf114, HDAC5, ERI1, MBD3, PPM1D, POLR2H, NCOR2, AGO3, SMAD2, NUP85, NUP62, DNMT1, EIF6, TNRC6A, POLR2D, H2AFX, TNRC18, CNOT6L, ARID1A, WTIP, HELLS, UHRF1, POLR2E, HIST1H4J, CNOT2, CELF1, SRRT, EIF4G1, NCOR1, ATAD2, HMGA1, ATAD2B
negative regulation of mitotic cell cycle phase transition	48 of 1741 genes, 2.8%	214 of 19499 genes, 1.1%	9.20e-06	0.00%	0.00	PSMA5, PSME3, PSMD2, CDK1, PSMD1, TNKS1BP1, CNOT6, PRMT2, MAD1L1, PSMD11, BAX, PSMD3, FOXN3, AURKA, GLTSCR2, FBXO31, CNOT3, EP300, PSMG2, CDT1, CENPJ, KLHL22, PRMT1, CARM1, TFDP2, BUB3, PLK3, AURKB, DYNC1LI1, TAOK2, PSMB5, E2F8, TAOK1, PIDD1, ZNF830, DONSON, CNOT6L, PCNA, PRKDC, MDM4, BUB1, CNOT2, CASP2, PSMA7, MUS81, PCBP4, TPRA1, RFWD3
positive regulation of macromolecule biosynthetic process	218 of 1741 genes, 12.5%	1661 of 19499 genes, 8.5%	9.44e-06	0.00%	0.00	AKT2, HNRNPA1, CD276, NELFE, ZBTB17, PRMT2, HES1, EZH1, ZNF821, BCAS3, CDK12, KAT5, EEF2, POMT2, AKT1, LRP5, CDT1, CAND1, ERCC3, MEN1, NUP85, LARP1, EIF6, TCF3, FAM129B, NOTCH4, PAIP1, DHX33, HMGB1, FOXJ2, ARID1A, PRKDC, PCNA, MED16, UHRF1, PASK, MAML1, IRS1, MAVS, ZNF143, CCT4, RBM14, MYBL1, HSP90AB1, HMGB2, C1QBP, ALYREF, HMGA1, CREBBP, RFC5, PNKP, HNRNPAB, FOXM1, ASH1L, TOP2A, CKS2, SSBP4, LMN…
positive regulation of cell cycle process	55 of 1741 genes, 3.2%	263 of 19499 genes, 1.3%	9.51e-06	0.00%	0.00	CDK1, FEN1, MTA3, TNKS1BP1, CNOT6, ZBTB17, UBE2C, FGFR1, PHIP, BAX, AURKA, CNOT3, APEX1, H2AFY, EP300, LRP5, CDT1, CENPJ, RANBP1, PRMT1, CARM1, RANBP3, CDK10, USP19, RAD51C, CDK5R1, TFDP2, ECT2, PLK3, CDC25B, NUP62, AURKB, CDK4, DYNC1LI1, SH2B1, E2F8, PIDD1, CNOT6L, PHB2, PCNA, CDC6, MDM4, ZNF16, CENPV, SPAST, CNOT2, RPL23, TGFA, PLK4, CASP2, EIF4G1, PCBP4, RACGAP1, RCC2, CDC7
intracellular transport	230 of 1741 genes, 13.2%	1774 of 19499 genes, 9.1%	9.54e-06	0.00%	0.00	SAE1, C19orf52, AKT2, AIP, HNRNPA1, VPS35, SNRPD1, FAF1, ZBTB17, VPS51, IFT46, HES1, RNPS1, ACTL6A, PAM16, CTSA, ARFGAP2, SEC22C, BCAS3, NUP93, GLTSCR2, PCM1, YWHAG, HTRA2, STRADA, RPS19, AKT1, AP4E1, XPO6, PABPN1, XPOT, ANP32B, SPPL3, RPLP0, BICD1, AP2M1, TUBA1C, NUP85, ATG4B, DNAJC5, TUBB, CCDC88C, POLA2, EIF6, PTPN23, DYNC1LI1, AP2A2, CSNK1D, FIP1L1, NPLOC4, ATG4D, ARFGAP1, RPS20, MAVS, DMAP1,…
positive regulation of biosynthetic process	232 of 1741 genes, 13.3%	1796 of 19499 genes, 9.2%	1.11e-05	0.00%	0.00	AKT2, HNRNPA1, CD276, VPS35, NELFE, ZBTB17, PRMT2, HES1, EZH1, ZNF821, BCAS3, CDK12, KAT5, EEF2, POMT2, AKT1, LRP5, CDT1, CAND1, ERCC3, MEN1, NUP85, LARP1, EIF6, TCF3, GNB2L1, FAM129B, NOTCH4, PAIP1, DHX33, HMGB1, FOXJ2, ARID1A, SCARB1, PRKDC, PCNA, MED16, UHRF1, PASK, MAML1, IRS1, MAVS, ZNF143, CCT4, RBM14, MYBL1, HSP90AB1, HMGB2, C1QBP, ALYREF, HMGA1, CREBBP, RFC5, PNKP, HNRNPAB, FOXM1, ASH1L, …
negative regulation of mitotic cell cycle	59 of 1741 genes, 3.4%	294 of 19499 genes, 1.5%	1.29e-05	0.00%	0.00	PSMA5, PSME3, PSMD2, CDK1, PSMD1, TOP2A, TNKS1BP1, CNOT6, PRMT2, MAD1L1, CHEK1, PSMD11, BAX, PSMD3, FOXN3, PRCC, AURKA, GLTSCR2, FBXO31, CNOT3, EP300, PSMG2, CDT1, CENPJ, KLHL22, PRMT1, CARM1, SETMAR, TFDP2, PLK3, BUB3, AURKB, NLE1, DYNC1LI1, TAOK2, PSMB5, E2F8, HRAS, TOM1L2, TAOK1, PIDD1, ZNF830, DONSON, CNOT6L, PRKDC, PCNA, BCL2L1, MDM4, BUB1, CTNNB1, TOP2B, RAD9A, CNOT2, CASP2, PSMA7, MUS81, P…
positive regulation of organelle organization	102 of 1741 genes, 5.9%	632 of 19499 genes, 3.2%	1.33e-05	0.00%	0.00	SAE1, CDK9, AKT2, KMT2A, ERCC1, HNRNPA1, VPS35, NELFE, ACTR3B, CCT5, U2AF2, CNOT6, ZBTB17, UBE2C, HES1, ACTL6A, BCAS3, AURKA, YWHAG, TRIM28, HTRA2, BAIAP2, LRP5, CDT1, NAF1, CLEC16A, KAT2A, BID, PXN, CDC42EP4, RAD50, RANBP3, PAN3, ULK1, NUP62, DNMT1, TP53BP2, SH2B1, HRAS, PFN1, HK2, ARPC5L, CCT4, RPS3, CNOT2, PIP4K2B, PHF19, KATNB1, BAD, CORO1B, CTBP1, PNKP, RUVBL1, RAC1, FEN1, JARID2, ABI2, PHIP…
cellular component disassembly	94 of 1741 genes, 5.4%	567 of 19499 genes, 2.9%	1.43e-05	0.00%	0.00	MICAL2, U2AF2, MRPL4, MRPL38, ZBTB17, ACTL6A, MICAL1, NUP93, MMP15, SMARCE1, LAMC1, HTRA2, MRPS25, STMN1, LRP5, UBQLN1, CLEC16A, KAT2A, MRPS30, ARID2, APEH, SMARCD1, NUP85, ATG4B, STMN3, PLK3, NUP62, CCNB2, LRP1, MRPS2, SUPT16H, ATG4D, HMGB1, BMP1, ARID1A, TRIOBP, WIPI2, HK2, BANF1, DDR1, BSG, SPAST, CTDNEP1, HMGB2, FN1, SMARCD2, HMGA1, PHF23, KATNB1, MRPL28, CKAP2, RAE1, CDK1, CKAP5, PEX14, RUVB…
protein-DNA complex subunit organization	52 of 1741 genes, 3.0%	245 of 19499 genes, 1.3%	1.53e-05	0.00%	0.00	GTF2H4, RUVBL1, PTMA, DDB1, CENPT, CREB1, NAA60, IPO4, SMARCC1, DDB2, SET, CENPN, SMARCE1, H2AFY, CENPM, CDT1, CAND1, ERCC3, MCM2, ANP32B, RSF1, BRF1, ARID2, SMARCD1, OIP5, CENPU, RAD51C, BRD2, H2AFX, SETD2, SUPT16H, HMGB1, ARID1A, RBBP4, CENPO, HELLS, HJURP, NAP1L4, CABIN1, PARP1, CASC5, HIST1H4J, CENPV, RPL23, HMGB2, ANP32E, SMARCD2, HMGA1, SMARCA4, SMARCB1, RAD51, NASP
intracellular protein transport	155 of 1741 genes, 8.9%	1093 of 19499 genes, 5.6%	1.63e-05	0.00%	0.00	SAE1, C19orf52, AKT2, AIP, VPS35, FAF1, ZBTB17, HES1, RNPS1, ACTL6A, PAM16, CTSA, BCAS3, NUP93, GLTSCR2, PCM1, YWHAG, HTRA2, STRADA, RPS19, AKT1, AP4E1, XPO6, PABPN1, XPOT, ANP32B, SPPL3, RPLP0, AP2M1, NUP85, ATG4B, POLA2, EIF6, AP2A2, FIP1L1, NPLOC4, ATG4D, RPS20, MAVS, DMAP1, HGS, RPS3, RANGAP1, ZC3H3, SEC23A, HSP90AB1, ALYREF, BUD13, KATNB1, AGK, XPO1, VPS28, RAE1, RUVBL1, VPS25, SRSF2, DYRK2,…
nuclear DNA replication	20 of 1741 genes, 1.1%	50 of 19499 genes, 0.3%	1.69e-05	0.00%	0.00	RFC5, POLA2, GINS1, RFC2, FEN1, BRCA2, TERF2, ZNF830, FGFR1, DONSON, UPF1, PCNA, POLD2, CDT1, POLE2, SLBP, POLE, GINS2, CDC7, RAD51
ribonucleoprotein complex assembly	47 of 1741 genes, 2.7%	211 of 19499 genes, 1.1%	1.72e-05	0.00%	0.00	PTBP2, NIP7, DDX28, RUVBL1, SNRPD1, CNOT6, AAR2, SF1, LSM14A, MRTO4, GLTSCR2, SNRPB, RPS19, PRMT5, NUFIP1, NAF1, DHX30, CD2BP2, TXNL4A, BICD1, AGO3, PAN3, EIF6, NLE1, SRSF9, SF3A3, POLR2D, ISY1, ATXN2, CNOT6L, DDX20, LSM4, SART1, RRP7A, PRPF19, SNRNP200, CNOT2, CELF1, LUC7L, RPS10, C1QBP, HSP90AB1, ABT1, PATL1, SNRPE, SFSWAP, GEMIN4
nuclear division	72 of 1741 genes, 4.1%	394 of 19499 genes, 2.0%	1.73e-05	0.00%	0.00	TUBGCP3, NCAPH, UBE2C, CDC20, MAD1L1, CHEK1, BIRC5, AURKA, CHAMP1, CCNB1IP1, FANCD2, LRP5, CCNE2, CDT1, RAD50, RANBP3, NUP62, CDC25B, DYNC1LI1, SH2B1, ANLN, LEMD2, MLH3, HECW2, CDC6, BUB1, TOP2B, RCC1, SPAST, MYBL1, NSL1, PIN1, FBXO5, PHF23, RAD51, MAU2, TOP2A, OBSL1, CKS2, BAG6, SGOL2, PHIP, SMC4, RAN, H2AFY, NDE1, PSMG2, KPNB1, PRMT5, KIF11, KLHL22, SEH1L, AKAP8L, RANBP1, MND1, RAD51C, BUB3, SU…
heterocycle catabolic process	104 of 1741 genes, 6.0%	652 of 19499 genes, 3.3%	1.78e-05	0.00%	0.00	PSME3, PSMD2, PSMD1, TNKS1BP1, CNOT6, RNPS1, QKI, PSMD3, EXOSC6, SKIV2L, NUP93, APEX1, EDC4, RPS19, RNH1, DCP2, AKT1, NAF1, SETMAR, RPLP0, PKP3, PDE7A, NUP85, LARP1, PKM, ZC3H14, PAN3, NUP62, EIF6, POLR2D, PPP2R2A, TATDN2, PSMB5, GNB2L1, PAIP1, DXO, TDG, HMGB1, HK2, RPS20, HDAC4, RPS3, CNOT2, SYNCRIP, DIS3, RPS10, HMGB2, EIF4G1, C19orf43, PATL1, MEX3D, PSMA5, XPO1, RPL29, RAE1, TPI1, AHCY, FEN1, …
histone lysine methylation	30 of 1741 genes, 1.7%	103 of 19499 genes, 0.5%	1.81e-05	0.00%	0.00	KMT2A, DNMT1, KDM4A, NELFE, ASH1L, SMAD4, JARID2, WDR82, SETD2, DOT1L, EZH1, KMT2B, TET2, NSD1, EHMT1, H2AFY, CTNNB1, KMT2D, ARID4B, SMYD2, BEND3, KDM3A, WHSC1, SUV39H2, SETMAR, PHF19, MEN1, EHMT2, DNMT3B, SMARCB1
negative regulation of transcription by RNA polymerase II	120 of 1741 genes, 6.9%	788 of 19499 genes, 4.0%	1.86e-05	0.00%	0.00	NELFE, PAWR, PIAS4, HES1, ZMYND8, DRAP1, NRARP, KDM2B, GLTSCR2, HDGF, EP300, TRIM28, DEAF1, KAT5, SMYD2, AES, WHSC1, EFNA1, MBD3, MXD3, MEN1, EHMT2, ZNF263, CRY1, ETS2, TCERG1, PLK3, DNMT1, MZF1, ARID5A, TCF3, CHD8, SKI, TDG, KCTD1, HMGB1, CHD4, ZNF202, ZNF174, PCGF2, ARID1A, CIC, UHRF1, MDM4, DDX20, VPRBP, PURB, NEDD4L, DMAP1, HDAC4, PHF12, E2F6, SUV39H2, RCOR1, GPS2, CNOT2, TRIM33, C1QBP, POU6F…
cellular nitrogen compound catabolic process	104 of 1741 genes, 6.0%	654 of 19499 genes, 3.4%	2.10e-05	0.00%	0.00	PSME3, PSMD2, PSMD1, TNKS1BP1, CNOT6, RNPS1, QKI, PSMD3, EXOSC6, SKIV2L, NUP93, APEX1, EDC4, RPS19, RNH1, DCP2, AKT1, NAF1, SETMAR, RPLP0, PKP3, PDE7A, NUP85, LARP1, PKM, ZC3H14, PAN3, NUP62, EIF6, POLR2D, PPP2R2A, TATDN2, PSMB5, GNB2L1, PAIP1, DXO, TDG, HMGB1, HK2, RPS20, HDAC4, RPS3, CNOT2, SYNCRIP, DIS3, RPS10, HMGB2, EIF4G1, C19orf43, PATL1, MEX3D, PSMA5, XPO1, RPL29, RAE1, TPI1, AHCY, FEN1, …
histone methylation	34 of 1741 genes, 2.0%	128 of 19499 genes, 0.7%	2.37e-05	0.00%	0.00	KMT2A, NELFE, ASH1L, JARID2, DOT1L, PRMT2, EZH1, KMT2B, TET2, NSD1, H2AFY, KMT2D, ARID4B, SMYD2, PRMT5, BEND3, WHSC1, PRMT1, CARM1, SETMAR, MEN1, EHMT2, DNMT3B, DNMT1, KDM4A, SMAD4, SETD2, WDR82, EHMT1, CTNNB1, KDM3A, SUV39H2, PHF19, SMARCB1
regulation of cell cycle G2/M phase transition	47 of 1741 genes, 2.7%	213 of 19499 genes, 1.1%	2.37e-05	0.00%	0.00	PSMA5, PSME3, PSMD2, CKAP5, CDK1, PSMD1, MTA3, CHEK1, PSMD11, PSMD3, FOXN3, AURKA, GLTSCR2, PCM1, NDE1, H2AFY, YWHAG, CEP250, CDK6, CENPJ, CEP78, ODF2, NINL, DCTN1, RAD51C, TUBB4B, TUBB, CEP76, CDC25B, AURKB, CDK4, TAOK2, PSMB5, CSNK1D, TAOK1, ZNF830, DONSON, YWHAE, CCP110, CNTRL, PCNT, UIMC1, PLK4, PSMA7, MUS81, RCC2, CDC7
nucleosome organization	37 of 1741 genes, 2.1%	147 of 19499 genes, 0.8%	2.50e-05	0.00%	0.00	RUVBL1, PTMA, CENPT, NAA60, IPO4, SMARCC1, SET, CENPN, SMARCE1, H2AFY, CENPM, MCM2, ANP32B, RSF1, ARID2, SMARCD1, OIP5, CENPU, BRD2, H2AFX, SETD2, SUPT16H, ARID1A, CENPO, HJURP, RBBP4, NAP1L4, CABIN1, HIST1H4J, CASC5, HMGB2, ANP32E, SMARCD2, HMGA1, SMARCA4, NASP, SMARCB1
mitotic nuclear division	53 of 1741 genes, 3.0%	257 of 19499 genes, 1.3%	3.11e-05	0.00%	0.00	TUBGCP3, MAU2, NCAPH, OBSL1, UBE2C, CDC20, PHIP, MAD1L1, CHEK1, BIRC5, SMC4, AURKA, RAN, CHAMP1, NDE1, H2AFY, PSMG2, KPNB1, LRP5, CDT1, PRMT5, SEH1L, KLHL22, KIF11, RANBP1, AKAP8L, RANBP3, BUB3, NUP62, AURKB, PRC1, DYNC1LI1, SH2B1, PPP1R9B, ANLN, TOM1L2, HECW2, PHB2, WRAP73, CDC6, FLNA, BUB1, CUL7, RCC1, SPAST, DSN1, NSL1, PAPD7, TGFA, PIN1, RACGAP1, FBXO5, PHF23
G1 DNA damage checkpoint	24 of 1741 genes, 1.4%	72 of 19499 genes, 0.4%	3.49e-05	0.00%	0.00	TFDP2, PLK3, CDK1, TNKS1BP1, E2F8, CNOT6, WAC, PIDD1, CNOT6L, BAX, AURKA, PRKDC, PCNA, FBXO31, CNOT3, EP300, MDM4, CENPJ, CNOT2, PRMT1, CARM1, CASP2, PCBP4, RFWD3
regulation of cellular protein localization	98 of 1741 genes, 5.6%	610 of 19499 genes, 3.1%	3.50e-05	0.00%	0.00	XPO5, SAE1, AKT2, GNAI1, VPS35, CCT5, U2AF2, FAF1, ZBTB17, HES1, ZMYND8, ACTL6A, BCAS3, NUP93, PCM1, PPFIA1, YWHAG, TRIM28, HTRA2, CEP250, AKT1, CDT1, CCNE2, KAT2A, B3GAT3, ANP32B, BID, SPPL3, AP2M1, BICD1, PLK3, NUP62, LRP1, TP53BP2, GNB2L1, EPB41L2, BCL2L1, NEDD4L, MAVS, DMAP1, CCT4, RHOG, RANGAP1, RBCK1, ZC3H3, PIN1, HSP90AB1, UBAC2, BAD, XPO1, VPS28, CDK1, SPIDR, RUVBL1, PSEN1, DYRK2, IPO5, L…
ribonucleoprotein complex subunit organization	48 of 1741 genes, 2.8%	224 of 19499 genes, 1.1%	4.46e-05	0.00%	0.00	PTBP2, NIP7, DDX28, RUVBL1, SNRPD1, CNOT6, AAR2, SF1, LSM14A, MRTO4, GLTSCR2, SNRPB, RPS19, PRMT5, NUFIP1, NAF1, DHX30, CD2BP2, TXNL4A, BICD1, AGO3, PAN3, KLC1, EIF6, NLE1, SRSF9, SF3A3, POLR2D, ISY1, ATXN2, CNOT6L, DDX20, LSM4, SART1, RRP7A, PRPF19, SNRNP200, CNOT2, CELF1, LUC7L, RPS10, C1QBP, HSP90AB1, ABT1, PATL1, SNRPE, SFSWAP, GEMIN4
protein localization	310 of 1741 genes, 17.8%	2595 of 19499 genes, 13.3%	7.79e-05	0.00%	0.00	SAE1, AKT2, AIP, GNAI1, VPS35, FAF1, ZBTB17, VPS51, HES1, RNPS1, PAM16, CTSA, RUFY1, BCAS3, NUP93, CEP250, BAIAP2, MYH10, LRP5, CDT1, AP4E1, XPO6, PABPN1, ERCC3, XPOT, ANP32B, RPLP0, GPAA1, NUP85, CACNB3, TSPAN14, NUDCD3, ATG4B, LRP1, PTPN23, MAP4K4, CSNK1D, FIP1L1, EPB41L2, HMGB1, BCL2L1, WIPI2, CCT4, CASC5, RPS3, ZC3H3, SEC23A, INHBB, HSP90AB1, FN1, TMEM231, BUD13, ALYREF, RCC2, KATNB1, CORO1B,…
cell cycle DNA replication	21 of 1741 genes, 1.2%	59 of 19499 genes, 0.3%	8.12e-05	0.00%	0.00	RFC5, POLA2, GINS1, RFC2, FEN1, E2F8, BRCA2, TERF2, ZNF830, FGFR1, DONSON, UPF1, PCNA, POLD2, CDT1, POLE2, SLBP, POLE, GINS2, CDC7, RAD51
positive regulation of gene expression, epigenetic	20 of 1741 genes, 1.1%	54 of 19499 genes, 0.3%	8.13e-05	0.00%	0.00	PABPC1L, CHEK1, KMT2B, ARID1A, POLR1B, EP300, H2AFY, CTNNB1, POLR2E, DDX21, HIST1H4J, TAF1D, ACTB, KAT2A, POLR2H, ATAD2, HMGA1, SMARCD1, BAZ1B, ATAD2B
regulation of cellular amide metabolic process	76 of 1741 genes, 4.4%	440 of 19499 genes, 2.3%	8.19e-05	0.00%	0.00	XPO5, AKT2, MTG2, POLR2A, CAPRIN1, CNOT6, QKI, LSM14A, CTSA, NUP93, ZNF598, EEF2, AKT1, HABP4, EFNA1, C9orf114, POLR2H, NUP85, LARP1, PLK3, NUP62, CDK4, EIF6, POLR2D, TRAP1, GNB2L1, PAIP1, ATXN2, GCN1, PASK, MIF4GD, RPS3, MTG1, CNOT2, EIF4E2, SYNCRIP, EIF3B, C1QBP, EIF4G1, MEX3D, RAE1, GAPDH, PUM3, TNFRSF1A, TIA1, METTL3, UPF1, PRKCD, RAN, CNOT3, HNRNPA2B1, LRPPRC, MAP2K2, APOE, AJUBA, SEH1L, MAP…
protein-DNA complex disassembly	12 of 1741 genes, 0.7%	20 of 19499 genes, 0.1%	8.38e-05	0.00%	0.00	SMARCE1, RPL23, SUPT16H, ARID2, SMARCC1, SMARCD2, HMGA1, SMARCD1, ARID1A, SET, SMARCA4, SMARCB1
sister chromatid cohesion	34 of 1741 genes, 2.0%	134 of 19499 genes, 0.7%	8.39e-05	0.00%	0.00	XPO1, MAU2, CKAP5, SKA2, FEN1, CENPT, SGOL2, CDC20, MAD1L1, BIRC5, MCMBP, CENPN, NDE1, H2AFY, CENPM, SEH1L, NUP85, AHCTF1, CENPU, RAD51C, BUB3, AURKB, DYNC1LI1, TAOK1, PHB2, CENPO, CTNNB1, BUB1, CASC5, RANGAP1, DSN1, NSL1, PAPD7, RCC2
methylation	64 of 1741 genes, 3.7%	347 of 19499 genes, 1.8%	8.92e-05	0.00%	0.00	KMT2A, NELFE, PRMT2, EZH1, EEF2KMT, TRIM28, SNRPB, KMT2D, EEF2, ARID4B, SMYD2, NSUN5, WHSC1, C9orf114, PRMT1, GATAD2A, SETMAR, MTR, MBD3, MEN1, EHMT2, NSUN2, DNMT1, CIAPIN1, WDR82, METTL17, FAM129B, DMAP1, NSUN5P1, SUV39H2, METTL21A, PHF19, ASH1L, AHCY, JARID2, SMYD5, DOT1L, DNMT3A, KMT2B, METTL3, TET2, NSD1, H2AFY, CAMKMT, PRMT5, BEND3, CARM1, PPM1D, DNMT3B, MAT2A, PEMT, ETF1, KDM4A, WDR4, SMAD4…
cellular process	1502 of 1741 genes, 86.3%	15896 of 19499 genes, 81.5%	0.00010	0.00%	0.00	SAE1, ZNF555, HNRNPA1, CD276, GPC1, VPS51, LSM14A, PFDN4, KDM2B, FOPNL, ELP2, BAIAP2, KAT5, EEF2, FDXR, PHTF2, TMEM18, PABPN1, DFNA5, CAND1, RPLP0, GPAA1, SBNO1, PDE7A, PLEKHG2, APRT, ASB1, PLEKHG4, LRP1, LANCL2, PTPN23, DYNC1LI1, GNA11, EPB41L2, COMMD5, NCAPG2, UHRF1, RRP7A, PURB, SIPA1L1, FOXP4, ZNF362, CASC5, FASN, FN1, HMGA1, EFTUD2, CERS6, KATNB1, FOXM1, BRAT1, PM20D2, MTA3, ADO, SRSF2, LSM7…
regulation of G2/M transition of mitotic cell cycle	43 of 1741 genes, 2.5%	195 of 19499 genes, 1.0%	0.00010	0.00%	0.00	PSMA5, PSME3, PSMD2, CKAP5, CDK1, PSMD1, MTA3, PSMD11, PSMD3, FOXN3, AURKA, GLTSCR2, PCM1, NDE1, YWHAG, CEP250, CDK6, CENPJ, CEP78, ODF2, NINL, DCTN1, RAD51C, TUBB4B, TUBB, CEP76, AURKB, CDK4, TAOK2, PSMB5, CSNK1D, TAOK1, ZNF830, DONSON, YWHAE, CCP110, CNTRL, PCNT, PLK4, PSMA7, MUS81, RCC2, CDC7
aromatic compound catabolic process	103 of 1741 genes, 5.9%	666 of 19499 genes, 3.4%	0.00011	0.00%	0.00	PSME3, PSMD2, PSMD1, TNKS1BP1, CNOT6, RNPS1, QKI, PSMD3, EXOSC6, SKIV2L, NUP93, APEX1, EDC4, RPS19, RNH1, DCP2, AKT1, NAF1, SETMAR, RPLP0, PKP3, PDE7A, NUP85, LARP1, PKM, ZC3H14, PAN3, NUP62, EIF6, POLR2D, PPP2R2A, TATDN2, PSMB5, GNB2L1, PAIP1, DXO, TDG, HMGB1, HK2, RPS20, HDAC4, RPS3, CNOT2, SYNCRIP, DIS3, RPS10, HMGB2, EIF4G1, C19orf43, PATL1, MEX3D, PSMA5, XPO1, RPL29, RAE1, TPI1, AHCY, FEN1, …
protein methylation	40 of 1741 genes, 2.3%	175 of 19499 genes, 0.9%	0.00011	0.00%	0.00	KMT2A, NELFE, ASH1L, JARID2, DOT1L, PRMT2, EZH1, EEF2KMT, KMT2B, TET2, NSD1, H2AFY, SNRPB, KMT2D, EEF2, ARID4B, SMYD2, PRMT5, CAMKMT, BEND3, WHSC1, PRMT1, CARM1, SETMAR, MEN1, EHMT2, DNMT3B, DNMT1, ETF1, KDM4A, SMAD4, WDR82, SETD2, EHMT1, CTNNB1, KDM3A, SUV39H2, METTL21A, PHF19, SMARCB1
protein alkylation	40 of 1741 genes, 2.3%	175 of 19499 genes, 0.9%	0.00011	0.00%	0.00	KMT2A, NELFE, ASH1L, JARID2, DOT1L, PRMT2, EZH1, EEF2KMT, KMT2B, TET2, NSD1, H2AFY, SNRPB, KMT2D, EEF2, ARID4B, SMYD2, PRMT5, CAMKMT, BEND3, WHSC1, PRMT1, CARM1, SETMAR, MEN1, EHMT2, DNMT3B, DNMT1, ETF1, KDM4A, SMAD4, WDR82, SETD2, EHMT1, CTNNB1, KDM3A, SUV39H2, METTL21A, PHF19, SMARCB1
regulation of cell cycle arrest	30 of 1741 genes, 1.7%	111 of 19499 genes, 0.6%	0.00012	0.00%	0.00	TFDP2, CDK9, AKT2, PLK3, FOXM1, CDK4, CDK1, TNKS1BP1, E2F8, CNOT6, ZBTB17, PIDD1, CNOT6L, BAX, AURKA, PCNA, CNOT3, MDM4, EP300, CENPJ, MIF, CNOT2, RPL23, PRMT1, CARM1, SETMAR, CASP2, HSP90AB1, PCBP4, CDK5R1
mitotic G1 DNA damage checkpoint	23 of 1741 genes, 1.3%	71 of 19499 genes, 0.4%	0.00013	0.00%	0.00	TFDP2, PLK3, CDK1, TNKS1BP1, E2F8, CNOT6, PIDD1, CNOT6L, BAX, AURKA, PRKDC, PCNA, FBXO31, CNOT3, EP300, MDM4, CENPJ, CNOT2, PRMT1, CARM1, CASP2, PCBP4, RFWD3
mitotic G1/S transition checkpoint	23 of 1741 genes, 1.3%	71 of 19499 genes, 0.4%	0.00013	0.00%	0.00	TFDP2, PLK3, CDK1, TNKS1BP1, E2F8, CNOT6, PIDD1, CNOT6L, BAX, AURKA, PRKDC, PCNA, FBXO31, CNOT3, EP300, MDM4, CENPJ, CNOT2, PRMT1, CARM1, CASP2, PCBP4, RFWD3
cellular protein-containing complex assembly	144 of 1741 genes, 8.3%	1028 of 19499 genes, 5.3%	0.00013	0.00%	0.00	TUBGCP3, SNRPD1, CNOT6, SF1, LSM14A, NUP93, GLTSCR2, BAIAP2, RPS19, STMN1, CDT1, CAND1, ERCC3, DHX30, ANP32B, PXN, BICD1, PLEKHG2, COA5, EIF6, ANLN, MYADM, CSNK1D, HMGB1, ATXN2, TRIOBP, LDLRAD4, HELLS, NAP1L4, SART1, RRP7A, ARPC5L, CASC5, RPS3, SEC23A, LUC7L, HSP90AB1, HMGB2, C1QBP, ABT1, FBXO5, SNRPE, GEMIN4, CORO1B, NIP7, DDX28, RUVBL1, DDB1, OBSL1, CENPT, SPTAN1, IPO4, DNAAF5, SMAD6, MRTO4, DD…
signal transduction involved in DNA integrity checkpoint	24 of 1741 genes, 1.4%	77 of 19499 genes, 0.4%	0.00015	0.00%	0.00	TFDP2, PLK3, CDK1, TNKS1BP1, E2F8, CNOT6, PIDD1, CHEK1, CNOT6L, BAX, AURKA, PRKDC, PCNA, CNOT3, EP300, MDM4, CENPJ, PRPF19, CNOT2, UIMC1, PRMT1, CARM1, CASP2, PCBP4
signal transduction involved in DNA damage checkpoint	24 of 1741 genes, 1.4%	77 of 19499 genes, 0.4%	0.00015	0.00%	0.00	TFDP2, PLK3, CDK1, TNKS1BP1, E2F8, CNOT6, PIDD1, CHEK1, CNOT6L, BAX, AURKA, PRKDC, PCNA, CNOT3, EP300, MDM4, CENPJ, PRPF19, CNOT2, UIMC1, PRMT1, CARM1, CASP2, PCBP4
organic cyclic compound catabolic process	106 of 1741 genes, 6.1%	697 of 19499 genes, 3.6%	0.00016	0.00%	0.00	PSME3, PSMD2, PSMD1, TNKS1BP1, CNOT6, RNPS1, QKI, PSMD3, EXOSC6, SKIV2L, NUP93, APEX1, EDC4, RPS19, RNH1, DCP2, AKT1, NAF1, SETMAR, RPLP0, PKP3, PDE7A, NUP85, LARP1, PKM, ZC3H14, PAN3, NUP62, EIF6, POLR2D, PPP2R2A, TATDN2, PSMB5, GNB2L1, PAIP1, DXO, TDG, HMGB1, SCARB1, HK2, RPS20, HDAC4, RPS3, CNOT2, SYNCRIP, DIS3, RPS10, HMGB2, EIF4G1, C19orf43, PATL1, PSMA5, MEX3D, XPO1, RPL29, RAE1, TPI1, AHCY…
peptidyl-amino acid modification	167 of 1741 genes, 9.6%	1242 of 19499 genes, 6.4%	0.00017	0.00%	0.00	SAE1, AKT2, NELFE, SIRT3, PIAS4, GALNT2, TNKS1BP1, SGK223, PRMT2, HES1, EZH1, ACTL6A, WEE1, NUP93, NAA30, KAT5, EEF2, AKT1, SMYD2, MIF, EFNA1, MEN1, EHMT2, NUP85, DNMT1, WDR82, GNB2L1, CSNK1D, PCGF2, PRKDC, PCNA, TTL, DMAP1, RANGAP1, OXSR1, ABL2, METTL21A, PHF19, CREBBP, RAE1, RUVBL1, ASH1L, VPS25, TOP2A, NAA25, DYRK2, POR, BAG6, FGFR1, BAX, TET2, MEAF6, NSD1, TPGS1, H2AFY, ZGPAT, CAMKMT, SEH1L, …
signal transduction involved in cell cycle checkpoint	24 of 1741 genes, 1.4%	78 of 19499 genes, 0.4%	0.00020	0.00%	0.00	TFDP2, PLK3, CDK1, TNKS1BP1, E2F8, CNOT6, PIDD1, CHEK1, CNOT6L, BAX, AURKA, PRKDC, PCNA, CNOT3, EP300, MDM4, CENPJ, PRPF19, CNOT2, UIMC1, PRMT1, CARM1, CASP2, PCBP4
positive regulation of cellular protein localization	70 of 1741 genes, 4.0%	402 of 19499 genes, 2.1%	0.00021	0.00%	0.00	SAE1, AKT2, GNAI1, CCT5, U2AF2, ZBTB17, HES1, ACTL6A, BCAS3, NUP93, PCM1, YWHAG, TRIM28, HTRA2, CEP250, AKT1, CDT1, KAT2A, B3GAT3, ANP32B, BID, SPPL3, BICD1, PLK3, NUP62, LRP1, TP53BP2, GNB2L1, EPB41L2, MAVS, DMAP1, CCT4, RHOG, RBCK1, HSP90AB1, BAD, VPS28, CDK1, RUVBL1, PSEN1, IPO5, BCL2L11, YWHAZ, PRKCD, RER1, CCT2, RPL28, STOM, JUP, CDK5R1, ZBED3, PDCD5, ECT2, PEMT, TFDP2, USP36, SMAD4, VAMP2, …
microtubule cytoskeleton organization	80 of 1741 genes, 4.6%	483 of 19499 genes, 2.5%	0.00022	0.00%	0.00	TUBGCP3, GNAI1, SKA2, MARK4, MAP4, CDC20, CHEK1, BIRC5, WEE1, BCAS3, AURKA, PCM1, FOPNL, CEP250, STMN1, CENPJ, PPP2R4, KAT2A, FKBP4, RANBP3, BICD1, STMN3, TUBB, PLK3, NUP62, CCDC88C, DYNC1LI1, CSNK1D, TAOK1, MARK3, TTL, RCC1, RPS3, RBM14, SPAST, FBXO5, KATNB1, XPO1, CKAP2, CDK1, CKAP5, PEX14, RAE1, RAC1, GAPDH, OBSL1, LMNA, DNAAF5, RAN, TRIM37, MAP7D1, TPGS1, NDE1, TUBA1B, KPNB1, KIF11, MARK2, RA…
regulation of mRNA metabolic process	54 of 1741 genes, 3.1%	280 of 19499 genes, 1.4%	0.00025	0.00%	0.00	PSMA5, MEX3D, CDK9, XPO1, PSME3, PSMD2, HNRNPA1, PSMD1, NELFE, U2AF2, SRSF2, TIA1, RNPS1, HNRNPA0, QKI, PSMD11, PSMD3, METTL3, UPF1, SET, EXOSC6, YWHAZ, PRKCD, HNRNPA2B1, APEX1, EXOSC4, DCP2, AKT1, PABPN1, PTBP1, PKP3, LARP1, SNRPA, ZC3H14, SRSF9, PSMB5, EXOSC8, PAIP1, CNOT6L, GTPBP1, PRPF19, YWHAB, SNRNP70, SAFB2, SYNCRIP, EXOSC3, DIS3, EIF4G1, C1QBP, HNRNPR, PSMA7, DAZAP1, PCBP4, SFSWAP
nucleosome disassembly	11 of 1741 genes, 0.6%	18 of 19499 genes, 0.1%	0.00026	0.00%	0.00	SMARCE1, SUPT16H, ARID2, SMARCC1, SMARCD2, HMGA1, ARID1A, SET, SMARCA4, SMARCD1, SMARCB1
regulation of translation	69 of 1741 genes, 4.0%	397 of 19499 genes, 2.0%	0.00029	0.00%	0.00	XPO5, AKT2, MTG2, POLR2A, CAPRIN1, CNOT6, QKI, LSM14A, NUP93, ZNF598, EEF2, AKT1, HABP4, C9orf114, POLR2H, NUP85, LARP1, NUP62, CDK4, EIF6, POLR2D, TRAP1, GNB2L1, PAIP1, ATXN2, GCN1, PASK, MIF4GD, RPS3, MTG1, CNOT2, EIF4E2, SYNCRIP, EIF3B, C1QBP, EIF4G1, MEX3D, RAE1, GAPDH, PUM3, TIA1, METTL3, UPF1, RAN, CNOT3, HNRNPA2B1, LRPPRC, MAP2K2, AJUBA, SEH1L, MAPKAPK5, NCOR2, AGO3, SMAD2, EIF4ENIF1, ETF1…
signal transduction involved in mitotic G1 DNA damage checkpoint	21 of 1741 genes, 1.2%	63 of 19499 genes, 0.3%	0.00030	0.00%	0.00	TFDP2, PLK3, CDK1, TNKS1BP1, E2F8, CNOT6, PIDD1, CNOT6L, BAX, AURKA, PRKDC, PCNA, CNOT3, EP300, MDM4, CENPJ, CNOT2, PRMT1, CARM1, CASP2, PCBP4
intracellular signal transduction involved in G1 DNA damage checkpoint	21 of 1741 genes, 1.2%	63 of 19499 genes, 0.3%	0.00030	0.00%	0.00	TFDP2, PLK3, CDK1, TNKS1BP1, E2F8, CNOT6, PIDD1, CNOT6L, BAX, AURKA, PRKDC, PCNA, CNOT3, EP300, MDM4, CENPJ, CNOT2, PRMT1, CARM1, CASP2, PCBP4
regulation of cellular protein metabolic process	298 of 1741 genes, 17.1%	2512 of 19499 genes, 12.9%	0.00031	0.00%	0.00	AKT2, PSME3, VPS35, PIAS4, FAF1, UBXN1, WDR48, HES1, LSM14A, MICAL1, NUP93, CDK12, KAT5, EEF2, PLXNB2, LRP5, DFNA5, EFNA1, RNF34, ANP32B, PPP1R14B, MEN1, NUP85, CCDC88C, LRP1, MAP4K4, DIABLO, NSFL1C, CSNK1D, HMGB1, PRKDC, UHRF1, PASK, RPS3, INHBB, HSP90AB1, FN1, C1QBP, VPS28, FOXM1, BRAT1, RAE1, FBXO22, PM20D2, CKS2, POR, BAG6, FGFR1, BAX, SMAD6, SERPINE2, NSD1, HNRNPA2B1, ATG10, APOE, MAPKAPK5, …
negative regulation of chromosome organization	31 of 1741 genes, 1.8%	122 of 19499 genes, 0.6%	0.00034	0.00%	0.00	CTBP1, OTUB1, ERCC1, DNMT1, BUB3, KDM4A, HNRNPA1, TINF2, DYNC1LI1, TOP2A, JARID2, TERF2, SKI, MAD1L1, SET, ACD, H2AFY, PSMG2, BUB1, DCP2, PARP1, CDT1, KLHL22, KDM3A, SETMAR, RAD50, ATAD2, DNMT3B, HMGA1, SMARCB1, ATAD2B
organelle fission	74 of 1741 genes, 4.3%	439 of 19499 genes, 2.3%	0.00035	0.00%	0.00	TUBGCP3, VPS35, NCAPH, UBE2C, CDC20, MAD1L1, CHEK1, BIRC5, AURKA, CHAMP1, CCNB1IP1, FANCD2, LRP5, CCNE2, CDT1, RAD50, RANBP3, NUP62, CDC25B, DYNC1LI1, SH2B1, ANLN, LEMD2, MLH3, HECW2, CDC6, BUB1, TOP2B, RCC1, SPAST, MYBL1, NSL1, PIN1, FBXO5, PHF23, RAD51, MAU2, TOP2A, OBSL1, CKS2, BAG6, SGOL2, PHIP, SMC4, RAN, H2AFY, NDE1, PSMG2, KPNB1, DNM2, PRMT5, KIF11, KLHL22, SEH1L, AKAP8L, RANBP1, MND1, RAD…
macromolecule methylation	54 of 1741 genes, 3.1%	283 of 19499 genes, 1.5%	0.00036	0.00%	0.00	KMT2A, NELFE, ASH1L, JARID2, DOT1L, DNMT3A, PRMT2, EZH1, EEF2KMT, KMT2B, TET2, METTL3, NSD1, H2AFY, TRIM28, SNRPB, KMT2D, EEF2, ARID4B, SMYD2, PRMT5, NSUN5, CAMKMT, BEND3, WHSC1, PRMT1, GATAD2A, CARM1, SETMAR, MBD3, PPM1D, MEN1, EHMT2, DNMT3B, NSUN2, DNMT1, ETF1, WDR4, KDM4A, SMAD4, WDR82, SETD2, FAM129B, EHMT1, CTNNB1, DMAP1, NSUN5P1, PARP1, KDM3A, SUV39H2, METTL21A, PHF19, CMTR1, SMARCB1
negative regulation of protein metabolic process	154 of 1741 genes, 8.8%	1137 of 19499 genes, 5.8%	0.00040	0.00%	0.00	VPS35, POLR2A, SIRT3, CNOT6, UBXN1, CTSA, MICAL1, NUP93, GLTSCR2, YWHAG, AKT1, LRP5, MIF, EFNA1, RNF34, PPP1R14B, MEN1, NUP85, LARP1, DNMT1, ASB1, EIF6, GNB2L1, MYADM, PRKDC, LDLRAD4, CDYL, RPS3, GTPBP4, INHBB, HSP90AB1, VPS28, PNKP, FOXM1, RAE1, ASH1L, VPS25, POR, BAG6, BAX, SMAD6, SERPINE2, CNOT3, HNRNPA2B1, H2AFY, APOE, ZGPAT, SEH1L, DDIT4, NCOR2, USP19, ZBED3, KDM4A, TNRC6A, PPP1R10, SMAD4, P…
signal transduction involved in mitotic cell cycle checkpoint	21 of 1741 genes, 1.2%	64 of 19499 genes, 0.3%	0.00041	0.00%	0.00	TFDP2, PLK3, CDK1, TNKS1BP1, E2F8, CNOT6, PIDD1, CNOT6L, BAX, AURKA, PRKDC, PCNA, CNOT3, EP300, MDM4, CENPJ, CNOT2, PRMT1, CARM1, CASP2, PCBP4
signal transduction involved in mitotic DNA damage checkpoint	21 of 1741 genes, 1.2%	64 of 19499 genes, 0.3%	0.00041	0.00%	0.00	TFDP2, PLK3, CDK1, TNKS1BP1, E2F8, CNOT6, PIDD1, CNOT6L, BAX, AURKA, PRKDC, PCNA, CNOT3, EP300, MDM4, CENPJ, CNOT2, PRMT1, CARM1, CASP2, PCBP4
signal transduction involved in mitotic DNA integrity checkpoint	21 of 1741 genes, 1.2%	64 of 19499 genes, 0.3%	0.00041	0.00%	0.00	TFDP2, PLK3, CDK1, TNKS1BP1, E2F8, CNOT6, PIDD1, CNOT6L, BAX, AURKA, PRKDC, PCNA, CNOT3, EP300, MDM4, CENPJ, CNOT2, PRMT1, CARM1, CASP2, PCBP4
protein modification by small protein removal	57 of 1741 genes, 3.3%	308 of 19499 genes, 1.6%	0.00047	0.00%	0.00	PSMA5, PSME3, PSMD2, MBD6, CDK1, TRRAP, RUVBL1, PSMD1, UBXN1, RNF123, WDR48, ACTL6A, CDC20, USP14, SENP3, PSMD11, PSMD3, DDB2, GLTSCR2, SHMT2, EP300, FOXK1, KAT2A, YY1, USP22, SENP1, SMAD2, USP19, OTUB1, USP36, INO80E, USP32, USP49, USP21, SMAD4, ATXN3, PSMB5, FOXK2, GPS1, WDR20, CCP110, MDM4, MAVS, HGS, ARRB2, USP42, ASXL1, ACTB, UIMC1, USP35, NFRKB, PSMA7, USP40, TRAF2, JOSD1, ADRM1, KEAP1
chromatin remodeling at centromere	14 of 1741 genes, 0.8%	31 of 19499 genes, 0.2%	0.00063	0.00%	0.00	CENPM, RUVBL1, HIST1H4J, CASC5, CENPV, CENPT, RSF1, OIP5, CENPU, RBBP4, HJURP, CENPN, CENPO, HELLS
DNA replication-independent nucleosome organization	16 of 1741 genes, 0.9%	40 of 19499 genes, 0.2%	0.00063	0.00%	0.00	RUVBL1, CENPT, SUPT16H, IPO4, RBBP4, HJURP, CENPN, CENPO, CABIN1, CENPM, CASC5, HIST1H4J, RSF1, CENPU, OIP5, NASP
establishment of localization in cell	256 of 1741 genes, 14.7%	2117 of 19499 genes, 10.9%	0.00066	0.00%	0.00	SAE1, AKT2, AIP, HNRNPA1, VPS35, FAF1, ZBTB17, VPS51, IFT46, HES1, RNPS1, PAM16, CTSA, BCAS3, NUP93, LRP5, CDT1, AP4E1, XPO6, PABPN1, XPOT, ANP32B, RPLP0, TUBA1C, NUP85, CACNB3, ATG4B, CCDC88C, PTPN23, DYNC1LI1, MAP4K4, CSNK1D, FIP1L1, STON2, RPS3, SPAST, ZC3H3, SEC23A, HSP90AB1, BUD13, ALYREF, HMGA1, SNRPE, KATNB1, PIP5K1C, AGK, XPO1, VPS28, RAE1, RUVBL1, FBXO22, SRSF2, DYRK2, SPTAN1, IPO4, ERC1…
positive regulation of gene expression	223 of 1741 genes, 12.8%	1797 of 19499 genes, 9.2%	0.00067	0.00%	0.00	VPS35, NELFE, POLR2A, ZBTB17, PRMT2, HES1, EZH1, ZNF821, BCAS3, CDK12, KAT5, EEF2, AKT1, LRP5, CAND1, ERCC3, MEN1, NUP85, LARP1, DNMT1, EIF6, TCF3, FAM129B, NOTCH4, PAIP1, DHX33, HMGB1, FOXJ2, ARID1A, PRKDC, MED16, UHRF1, UBAP2L, PASK, MAML1, MAVS, ZNF143, HGS, DDX21, RPS3, RBM14, MYBL1, HMGB2, FN1, C1QBP, ALYREF, HMGA1, CREBBP, HNRNPAB, FOXM1, ASH1L, TOP2A, CKS2, SSBP4, LMNA, HNRNPA0, PHIP, ZNF6…
DNA packaging	39 of 1741 genes, 2.2%	179 of 19499 genes, 0.9%	0.00068	0.00%	0.00	CDK1, RUVBL1, NCAPH, ASH1L, TOP2A, CENPT, NAA60, IPO4, SMC4, SET, CENPN, H2AFY, CENPM, MCM2, ANP32B, AKAP8L, RSF1, OIP5, CENPU, BRD2, H2AFX, TNRC18, RBBP4, CENPO, HELLS, HJURP, NCAPG2, NAP1L4, CABIN1, ACIN1, CASC5, HIST1H4J, CENPV, PAPD7, HMGB2, ANP32E, HMGA1, PHF23, NASP
peptidyl-lysine dimethylation	10 of 1741 genes, 0.6%	16 of 19499 genes, 0.1%	0.00080	0.00%	0.00	KMT2A, ASH1L, SMYD2, SETD2, KDM3A, SUV39H2, SETMAR, EHMT2, EHMT1, SMARCB1
amide biosynthetic process	115 of 1741 genes, 6.6%	798 of 19499 genes, 4.1%	0.00084	0.00%	0.00	XPO5, AKT2, MTG2, POLR2A, GCLM, CAPRIN1, MRPL4, CNOT6, SLC25A15, MRPL38, QKI, LSM14A, GGT7, NUP93, ZNF598, RPS19, MRPS25, EEF2, AKT1, HABP4, C9orf114, RPLP0, MRPS30, POLR2H, APEH, YARS, NUP85, LARP1, NUP62, EIF6, CDK4, POLR2D, TRAP1, EARS2, GNB2L1, METTL17, TUFM, MRPS2, PAIP1, ATXN2, GCN1, CERS5, PASK, RPS20, MIF4GD, RPS3, MTG1, CNOT2, EIF4E2, SYNCRIP, RPS10, GGCT, EIF3B, C1QBP, EIF4G1, VARS, CER…
negative regulation of cellular protein metabolic process	146 of 1741 genes, 8.4%	1080 of 19499 genes, 5.5%	0.00100	0.00%	0.00	VPS35, POLR2A, SIRT3, CNOT6, UBXN1, MICAL1, NUP93, GLTSCR2, YWHAG, AKT1, LRP5, MIF, EFNA1, RNF34, PPP1R14B, MEN1, NUP85, LARP1, DNMT1, EIF6, GNB2L1, MYADM, PRKDC, LDLRAD4, CDYL, RPS3, GTPBP4, HSP90AB1, VPS28, PNKP, FOXM1, RAE1, ASH1L, VPS25, POR, BAG6, BAX, SMAD6, SERPINE2, CNOT3, HNRNPA2B1, H2AFY, APOE, ZGPAT, SEH1L, DDIT4, NCOR2, USP19, ZBED3, KDM4A, TNRC6A, PPP1R10, SMAD4, PPP1R9B, RELA, CNOT6…
protein deubiquitination	54 of 1741 genes, 3.1%	292 of 19499 genes, 1.5%	0.00105	0.00%	0.00	PSMA5, PSME3, PSMD2, MBD6, CDK1, TRRAP, RUVBL1, PSMD1, UBXN1, RNF123, WDR48, ACTL6A, CDC20, USP14, PSMD11, PSMD3, DDB2, GLTSCR2, SHMT2, EP300, FOXK1, KAT2A, YY1, USP22, SMAD2, USP19, OTUB1, USP36, INO80E, USP32, USP49, USP21, SMAD4, ATXN3, PSMB5, FOXK2, WDR20, CCP110, MDM4, MAVS, HGS, ARRB2, USP42, ASXL1, ACTB, UIMC1, USP35, NFRKB, PSMA7, USP40, TRAF2, JOSD1, ADRM1, KEAP1
regulation of protein metabolic process	319 of 1741 genes, 18.3%	2755 of 19499 genes, 14.1%	0.00109	0.00%	0.00	AKT2, PSME3, CD276, VPS35, PIAS4, FAF1, UBXN1, WDR48, HES1, LSM14A, CTSA, MICAL1, NUP93, CDK12, KAT5, EEF2, PLXNB2, LRP5, DFNA5, EFNA1, RNF34, ANP32B, PPP1R14B, MEN1, NUP85, ATG4B, CCDC88C, ASB1, LRP1, MAP4K4, DIABLO, NSFL1C, CSNK1D, HMGB1, PRKDC, UHRF1, PASK, RPS3, INHBB, HSP90AB1, FN1, C1QBP, XPO1, VPS28, FOXM1, BRAT1, RAE1, FBXO22, PM20D2, CKS2, POR, BAG6, FGFR1, BAX, SMAD6, SERPINE2, NSD1, HN…
negative regulation of cellular component organization	93 of 1741 genes, 5.3%	611 of 19499 genes, 3.1%	0.00114	0.00%	0.00	ERCC1, HNRNPA1, VPS35, MAP4, MAD1L1, CHEK1, ARHGDIA, BCAS3, GLTSCR2, PPFIA1, EP300, HTRA2, DCP2, STMN1, AKT1, CDT1, CLEC16A, KAT2A, FKBP4, EFNA1, SETMAR, RAD50, CDK10, ULK1, DNMT1, LRP1, DYNC1LI1, MAP4K4, GNB2L1, MYADM, SKI, HMGB1, ATXN2, TRIOBP, LDLRAD4, PFN1, BCL2L1, BUB1, ARRB2, RBM14, INPP5F, LMO4, HMGA1, FBXO5, ARAP1, RCC2, PHF23, KATNB1, ATAD2B, CORO1B, CTBP1, CKAP2, LRPAP1, PEX14, TINF2, R…
DNA damage response, signal transduction by p53 class mediator resulting in cell cycle arrest	20 of 1741 genes, 1.1%	62 of 19499 genes, 0.3%	0.00116	0.00%	0.00	TFDP2, PLK3, CDK1, TNKS1BP1, E2F8, CNOT6, PIDD1, CNOT6L, BAX, AURKA, PCNA, CNOT3, EP300, MDM4, CENPJ, CNOT2, PRMT1, CARM1, CASP2, PCBP4
chromatin disassembly	11 of 1741 genes, 0.6%	20 of 19499 genes, 0.1%	0.00116	0.00%	0.00	SMARCE1, SUPT16H, ARID2, SMARCC1, SMARCD2, HMGA1, ARID1A, SET, SMARCA4, SMARCD1, SMARCB1
RNA export from nucleus	33 of 1741 genes, 1.9%	142 of 19499 genes, 0.7%	0.00129	0.00%	0.00	XPO5, XPO1, RAE1, HNRNPA1, U2AF2, SRSF2, RNPS1, UPF1, RAN, NUP93, GLTSCR2, HNRNPA2B1, PABPN1, SLBP, SEH1L, XPOT, RANBP1, AKAP8L, RANBP3, NUP85, NUP62, EIF6, POLR2D, SRSF9, SETD2, FIP1L1, NXF1, NXT1, CPSF6, ZC3H3, EIF4A3, ALYREF, BUD13
regulation of RNA stability	36 of 1741 genes, 2.1%	165 of 19499 genes, 0.8%	0.00198	0.00%	0.00	PSMA5, MEX3D, XPO1, PSME3, PSMD2, PSMD1, HNRNPA0, QKI, PSMD11, PSMD3, METTL3, UPF1, SET, EXOSC6, YWHAZ, PRKCD, APEX1, EXOSC4, DCP2, AKT1, NAF1, LARP1, ZC3H14, PSMB5, DXO, EXOSC8, PAIP1, CNOT6L, YWHAB, DIS3, EXOSC3, SYNCRIP, HNRNPR, EIF4G1, PSMA7, PCBP4
protein sumoylation	25 of 1741 genes, 1.4%	93 of 19499 genes, 0.5%	0.00199	0.00%	0.00	SAE1, NUP62, RAE1, AURKB, TOP2A, PIAS4, RELA, PIAS2, NFATC2IP, SP3, BIRC5, CBX4, PCNA, NUP93, MTA1, TRIM28, CTNNB1, TOP2B, HDAC4, SUMO2, SEH1L, RANGAP1, UBE2I, SENP1, NUP85
DNA biosynthetic process	43 of 1741 genes, 2.5%	215 of 19499 genes, 1.1%	0.00202	0.00%	0.00	RFC5, PNKP, HNRNPA1, TINF2, RFC2, FAAP20, CCT5, TNKS1BP1, LIG3, TERF2, PPIA, HNRNPA2B1, CCT2, KAT5, DCP2, NAF1, MAPKAPK5, POLE, RAD50, MEN1, CHTF18, RAD51C, LIN9, AURKB, POLA2, PALB2, SH2B1, BRCA2, FAM129B, CCT6A, CCT3, NPLOC4, PCNA, ACD, CTNNB1, POLD2, TYMS, CCT4, ARRB2, POLE2, CCT7, HSP90AB1, RAD51
regulation of G1/S transition of mitotic cell cycle	33 of 1741 genes, 1.9%	146 of 19499 genes, 0.7%	0.00255	0.00%	0.00	PSME3, CDK1, TNKS1BP1, CNOT6, PRMT2, BAX, AURKA, FBXO31, CNOT3, APEX1, EP300, AKT1, CDK6, CENPJ, PRMT1, CARM1, BID, CDK10, TFDP2, PLK3, CDK4, E2F8, PIDD1, CNOT6L, PCNA, PRKDC, CDC6, MDM4, CNOT2, CASP2, EIF4G1, PCBP4, RFWD3
positive regulation of RNA metabolic process	188 of 1741 genes, 10.8%	1494 of 19499 genes, 7.7%	0.00289	0.00%	0.00	NELFE, POLR2A, ZBTB17, PRMT2, HES1, EZH1, ZNF821, BCAS3, CDK12, KAT5, AKT1, LRP5, CAND1, ERCC3, MEN1, NUP85, TCF3, FAM129B, NOTCH4, DHX33, HMGB1, FOXJ2, ARID1A, PRKDC, MED16, UHRF1, MAML1, MAVS, ZNF143, RBM14, MYBL1, HMGB2, ALYREF, HMGA1, CREBBP, HNRNPAB, FOXM1, ASH1L, TOP2A, CKS2, SSBP4, LMNA, PHIP, ZNF639, RIOK1, TET2, SMAD6, NSD1, ZNF24, FOXK1, NAA16, AKAP8L, YY1, USP22, RSF1, MKL2, ZBED3, PAB…
DNA replication-independent nucleosome assembly	15 of 1741 genes, 0.9%	39 of 19499 genes, 0.2%	0.00290	0.00%	0.00	CABIN1, CENPM, RUVBL1, HIST1H4J, CASC5, CENPT, IPO4, RSF1, OIP5, CENPU, RBBP4, HJURP, CENPN, CENPO, NASP
nucleic acid transport	40 of 1741 genes, 2.3%	196 of 19499 genes, 1.0%	0.00295	0.00%	0.00	XPO5, XPO1, RAE1, HNRNPA1, CKAP5, U2AF2, SRSF2, RNPS1, DDX19A, QKI, UPF1, RAN, NUP93, GLTSCR2, LRPPRC, HNRNPA2B1, PABPN1, SLBP, SEH1L, XPOT, RANBP1, AKAP8L, RANBP3, NUP85, AHCTF1, NUP62, EIF6, SRSF9, POLR2D, SETD2, FIP1L1, ATXN2, NXF1, MCM3AP, NXT1, CPSF6, ZC3H3, EIF4A3, ALYREF, BUD13
RNA transport	40 of 1741 genes, 2.3%	196 of 19499 genes, 1.0%	0.00295	0.00%	0.00	XPO5, XPO1, RAE1, HNRNPA1, CKAP5, U2AF2, SRSF2, RNPS1, DDX19A, QKI, UPF1, RAN, NUP93, GLTSCR2, LRPPRC, HNRNPA2B1, PABPN1, SLBP, SEH1L, XPOT, RANBP1, AKAP8L, RANBP3, NUP85, AHCTF1, NUP62, EIF6, SRSF9, POLR2D, SETD2, FIP1L1, ATXN2, NXF1, MCM3AP, NXT1, CPSF6, ZC3H3, EIF4A3, ALYREF, BUD13
organelle assembly	110 of 1741 genes, 6.3%	773 of 19499 genes, 4.0%	0.00296	0.00%	0.00	TUBGCP3, NPRL3, CNOT6, MARK4, MAP4, IFT46, CDC20, BIRC5, LSM14A, IFT140, AURKA, GLTSCR2, PCM1, FOPNL, YWHAG, CEP250, RPS19, CENPJ, UBQLN1, RILPL1, CEP78, KAT2A, DHX30, BICD1, CDK10, NUDCD3, ATG4B, PAN3, TUBB, ULK1, NUP62, NLE1, EIF6, PTPN23, ANLN, NSFL1C, CSNK1D, ATG4D, BBS1, ATXN2, CNTRL, WIPI2, RRP7A, HGS, CASC5, RCC1, RPS3, RBM14, CNOT2, PIP4K2B, RPS10, C1QBP, TMEM231, ABT1, PATL1, FBXO5, PHF2…
histone exchange	16 of 1741 genes, 0.9%	44 of 19499 genes, 0.2%	0.00299	0.00%	0.00	CENPM, RUVBL1, PTMA, HIST1H4J, CASC5, CENPT, ANP32B, RSF1, ANP32E, OIP5, CENPU, RBBP4, HJURP, CENPN, CENPO, NASP
regulation of cell cycle G1/S phase transition	35 of 1741 genes, 2.0%	161 of 19499 genes, 0.8%	0.00313	0.00%	0.00	PSME3, CDK1, TNKS1BP1, CNOT6, PRMT2, BAX, AURKA, FBXO31, CNOT3, APEX1, EP300, AKT1, CDK6, CENPJ, PRMT1, CARM1, BID, MEN1, CDK10, TFDP2, PLK3, CDK4, E2F8, PIDD1, CNOT6L, PHB2, PCNA, PRKDC, CDC6, MDM4, CNOT2, CASP2, EIF4G1, PCBP4, RFWD3
nuclear-transcribed mRNA catabolic process, deadenylation-dependent decay	22 of 1741 genes, 1.3%	77 of 19499 genes, 0.4%	0.00315	0.00%	0.00	POLR2D, TNKS1BP1, CNOT6, LSM7, PAIP1, EXOSC8, CNOT6L, EXOSC6, SKIV2L, CNOT3, EDC4, EXOSC4, LSM4, DCP2, CNOT2, LSM2, DIS3, EXOSC3, EIF4A3, EIF4G1, PATL1, PAN3
telomere maintenance via telomere lengthening	22 of 1741 genes, 1.3%	77 of 19499 genes, 0.4%	0.00315	0.00%	0.00	PNKP, HNRNPA1, AURKB, TINF2, CCT5, TNKS1BP1, TERF2, CCT6A, CCT3, HNRNPA2B1, ACD, CCT2, CTNNB1, DCP2, CCT4, PARP1, NAF1, CCT7, MAPKAPK5, RAD50, HSP90AB1, RAD51
organonitrogen compound catabolic process	158 of 1741 genes, 9.1%	1213 of 19499 genes, 6.2%	0.00323	0.00%	0.00	PSME3, VPS35, GPC1, FAF1, UBXN1, KLHL42, HGSNAT, CTSA, GGT7, GLTSCR2, HTRA2, RBBP6, KAT5, UBR4, POMT2, AKT1, UBQLN1, EFNA1, RNF34, PDE7A, AP2M1, ATG4B, RNF44, LRP1, ABHD12, PTPN23, AP2A2, PSMB5, RFWD2, GNB2L1, NSFL1C, CSNK1D, TDG, RNF216, NPLOC4, IDUA, HECW2, SCARB1, UHRF1, HGS, UBE2E1, HSP90AB1, FBXL12, PSMA5, XPO1, VPS28, FBXO22, DDB1, VPS25, UBE2R2, ADO, BAG6, TET2, SERPINE2, FBXO31, NUDT3, SL…
regulation of cellular process	1055 of 1741 genes, 60.6%	10741 of 19499 genes, 55.1%	0.00343	0.00%	0.00	SAE1, ZNF555, HNRNPA1, CD276, GPC1, LSM14A, KDM2B, ELP2, BAIAP2, KAT5, EEF2, PHTF2, PABPN1, DFNA5, CAND1, RPLP0, SBNO1, PDE7A, PLEKHG2, ASB1, PLEKHG4, LRP1, LANCL2, PTPN23, DYNC1LI1, GNA11, COMMD5, UHRF1, PURB, SIPA1L1, FOXP4, ZNF362, CASC5, FASN, FN1, HMGA1, KATNB1, FOXM1, BRAT1, PM20D2, MTA3, SRSF2, SPTAN1, FGFR1, ERC1, BAX, SERPINE2, HNRNPA2B1, NDE1, CCT2, MAPKAPK5, YIF1A, DCTN1, TONSL, ZNF518…
nucleotide-excision repair	28 of 1741 genes, 1.6%	115 of 19499 genes, 0.6%	0.00377	0.00%	0.00	RFC5, PNKP, GTF2H4, ERCC1, POLR2D, RFC2, POLR2A, DDB1, ISY1, ATXN3, LIG3, HMGN1, BRCA2, UBE2V2, ZNF830, GPS1, DDB2, PCNA, EP300, POLR2E, POLD2, PARP1, SUMO2, PRPF19, ERCC3, POLE, UBE2I, POLR2H
translation	100 of 1741 genes, 5.7%	689 of 19499 genes, 3.5%	0.00394	0.00%	0.00	XPO5, AKT2, MTG2, POLR2A, CAPRIN1, MRPL4, CNOT6, MRPL38, QKI, LSM14A, NUP93, ZNF598, RPS19, MRPS25, EEF2, AKT1, HABP4, C9orf114, RPLP0, MRPS30, POLR2H, APEH, YARS, NUP85, LARP1, NUP62, CDK4, EIF6, POLR2D, TRAP1, EARS2, GNB2L1, METTL17, TUFM, MRPS2, PAIP1, ATXN2, GCN1, PASK, RPS20, MIF4GD, RPS3, MTG1, CNOT2, EIF4E2, SYNCRIP, RPS10, EIF3B, C1QBP, EIF4G1, VARS, MEX3D, MRPL28, RPL29, RAE1, FARS2, GAP…
macromolecule localization	332 of 1741 genes, 19.1%	2924 of 19499 genes, 15.0%	0.00395	0.00%	0.00	SAE1, AKT2, AIP, HNRNPA1, GNAI1, VPS35, FAF1, ZBTB17, VPS51, HES1, RNPS1, PAM16, CTSA, RUFY1, BCAS3, NUP93, CEP250, BAIAP2, MYH10, LRP5, CDT1, AP4E1, XPO6, PABPN1, ERCC3, XPOT, ANP32B, RPLP0, GPAA1, NUP85, CACNB3, TSPAN14, NUDCD3, ATG4B, LRP1, PTPN23, MAP4K4, CSNK1D, FIP1L1, EPB41L2, HMGB1, SCARB1, BCL2L1, WIPI2, CCT4, CASC5, RPS3, ZC3H3, SEC23A, INHBB, HSP90AB1, FN1, TMEM231, BUD13, ALYREF, RCC2…
protein localization to chromosome	22 of 1741 genes, 1.3%	78 of 19499 genes, 0.4%	0.00403	0.00%	0.00	MAU2, CDK1, AURKB, TINF2, SPIDR, CCT5, SETD2, LEMD2, CENPT, BRCA2, TERF2, CCT6A, CHAMP1, ACD, CCT2, H2AFY, CCT4, CASC5, CDT1, CCT7, CARM1, RCC2
RNA phosphodiester bond hydrolysis	33 of 1741 genes, 1.9%	149 of 19499 genes, 0.8%	0.00418	0.00%	0.00	CPSF7, FEN1, ENDOV, BMS1, CNOT6, USB1, APEX1, RNASEH1, EXOSC4, NOB1, DCP2, TSEN54, ERI1, ISG20L2, PAN3, RPP40, TSEN15, NOP14, FIP1L1, EXOSC8, CNOT6L, POP7, RCL1, TSEN34, ELAC2, CPSF6, TSR1, CNOT2, EXOSC3, DIS3, ZC3H3, ABT1, C19orf43
positive regulation of viral process	26 of 1741 genes, 1.5%	103 of 19499 genes, 0.5%	0.00444	0.00%	0.00	CDK9, POLR2D, NELFE, POLR2A, DDB1, TOP2A, STAU1, ZNF639, PPIA, VAPB, EP300, NOTCH1, CFL1, POLR2E, STOM, APOE, NELFA, NELFCD, RRP1B, C9orf69, ADARB1, RSF1, POLR2H, SMARCA4, LARP1, SMARCB1
establishment of RNA localization	40 of 1741 genes, 2.3%	199 of 19499 genes, 1.0%	0.00445	0.00%	0.00	XPO5, XPO1, RAE1, HNRNPA1, CKAP5, U2AF2, SRSF2, RNPS1, DDX19A, QKI, UPF1, RAN, NUP93, GLTSCR2, LRPPRC, HNRNPA2B1, PABPN1, SLBP, SEH1L, XPOT, RANBP1, AKAP8L, RANBP3, NUP85, AHCTF1, NUP62, EIF6, SRSF9, POLR2D, SETD2, FIP1L1, ATXN2, NXF1, MCM3AP, NXT1, CPSF6, ZC3H3, EIF4A3, ALYREF, BUD13
gene silencing by RNA	32 of 1741 genes, 1.8%	143 of 19499 genes, 0.7%	0.00479	0.00%	0.00	XPO5, NUP62, RAE1, EIF6, TNRC6A, POLR2D, POLR2A, CNOT6, CNOT6L, METTL3, WTIP, RAN, NUP93, HNRNPA2B1, CNOT3, MAP2K2, POLR2E, AJUBA, HIST1H4J, SEH1L, C9orf114, CELF1, CNOT2, ERI1, SRRT, EIF4G1, POLR2H, NCOR2, NCOR1, AGO3, SMAD2, NUP85
regulation of mRNA stability	34 of 1741 genes, 2.0%	157 of 19499 genes, 0.8%	0.00496	0.00%	0.00	PSMA5, MEX3D, XPO1, PSME3, PSMD2, PSMD1, HNRNPA0, QKI, PSMD11, PSMD3, METTL3, UPF1, SET, EXOSC6, YWHAZ, PRKCD, APEX1, EXOSC4, DCP2, AKT1, LARP1, ZC3H14, PSMB5, EXOSC8, PAIP1, CNOT6L, YWHAB, DIS3, EXOSC3, SYNCRIP, HNRNPR, EIF4G1, PSMA7, PCBP4
peptide biosynthetic process	103 of 1741 genes, 5.9%	719 of 19499 genes, 3.7%	0.00499	0.00%	0.00	XPO5, AKT2, MTG2, POLR2A, GCLM, CAPRIN1, MRPL4, CNOT6, MRPL38, QKI, LSM14A, GGT7, NUP93, ZNF598, RPS19, MRPS25, EEF2, AKT1, HABP4, C9orf114, RPLP0, MRPS30, POLR2H, APEH, YARS, NUP85, LARP1, NUP62, CDK4, EIF6, POLR2D, TRAP1, EARS2, GNB2L1, METTL17, TUFM, MRPS2, PAIP1, ATXN2, GCN1, PASK, RPS20, MIF4GD, RPS3, MTG1, CNOT2, EIF4E2, SYNCRIP, RPS10, GGCT, EIF3B, C1QBP, EIF4G1, VARS, MEX3D, MRPL28, RPL29…
beta-catenin-TCF complex assembly	13 of 1741 genes, 0.7%	31 of 19499 genes, 0.2%	0.00516	0.00%	0.00	EP300, BCL9L, TLE2, CTNNB1, KMT2D, KAT5, TRRAP, TLE3, RUVBL1, HIST1H4J, MEN1, SMARCA4, CREBBP
positive regulation of telomere maintenance via telomere lengthening	14 of 1741 genes, 0.8%	36 of 19499 genes, 0.2%	0.00593	0.00%	0.00	CCT2, PNKP, CTNNB1, HNRNPA1, AURKB, CCT4, CCT5, NAF1, MAPKAPK5, CCT7, CCT6A, CCT3, HNRNPA2B1, ACD
positive regulation of cell cycle arrest	23 of 1741 genes, 1.3%	86 of 19499 genes, 0.4%	0.00637	0.00%	0.00	TFDP2, PLK3, CDK1, TNKS1BP1, E2F8, CNOT6, ZBTB17, PIDD1, CNOT6L, BAX, AURKA, PCNA, CNOT3, EP300, MDM4, CENPJ, CNOT2, RPL23, PRMT1, CARM1, CASP2, PCBP4, CDK5R1
regulation of biological process	1110 of 1741 genes, 63.8%	11397 of 19499 genes, 58.4%	0.00649	0.00%	0.00	SAE1, ZNF555, HNRNPA1, CD276, BTBD7, GPC1, LSM14A, KDM2B, ELP2, BAIAP2, KAT5, EEF2, PHTF2, PABPN1, DFNA5, CAND1, RPLP0, SBNO1, PDE7A, PLEKHG2, ASB1, PLEKHG4, LRP1, LANCL2, PTPN23, DYNC1LI1, GNA11, EPB41L2, COMMD5, UHRF1, PURB, SIPA1L1, FOXP4, ZNF362, CASC5, FASN, FN1, HMGA1, KATNB1, FOXM1, BRAT1, PM20D2, MTA3, SRSF2, LSM7, SPTAN1, FGFR1, ERC1, BAX, SERPINE2, HNRNPA2B1, NDE1, CCT2, GPR89B, MAPKAPK…
nuclear import	52 of 1741 genes, 3.0%	293 of 19499 genes, 1.5%	0.00650	0.00%	0.00	RAE1, HNRNPA1, CDK1, SNRPD1, PSEN1, FAF1, LMNA, IPO5, DYRK2, HES1, IPO4, RAN, PRKCD, NUP93, TRIM28, SNRPB, KPNB1, AKT1, RANBP1, CSE1L, SPPL3, RAB23, KPNA2, RANBP3, NUP85, JUP, TONSL, ECT2, NUP62, POLA2, PPP1R10, SMAD4, IPO7, CHERP, PHB2, FLNA, DDX20, CTNNB1, MCM3AP, DMAP1, MAVS, TSC2, TNPO3, TNPO2, PARP1, RBCK1, RPL23, HSP90AB1, PIK3R2, SNRPE, GEMIN4, KEAP1
protein polyubiquitination	52 of 1741 genes, 3.0%	294 of 19499 genes, 1.5%	0.00723	0.00%	0.00	PSMA5, PSME3, PSMD2, UBE2D4, UBOX5, PSMD1, FBXO22, RNF115, UBE2R2, MGRN1, UBE2C, FBXL20, SPSB1, KLHL42, ZNRF1, PSMD11, PSMD3, DDB2, UNKL, THOP1, FBXO31, RBBP6, RC3H2, FBXO17, RNF34, SIAH1, TRIM44, MIB2, OTUB1, ANAPC2, PSMB5, RNF187, UBE2V2, FBXW9, RNF216, RNF19B, RNF126, CCNF, NEDD4L, RNF24, PRPF19, BTRC, RBCK1, TRIM27, UBE2E1, CDC34, PSMA7, UBE2G2, FBXL12, TRAF2, RNF31, BFAR
histone H4 acetylation	19 of 1741 genes, 1.1%	63 of 19499 genes, 0.3%	0.00741	0.00%	0.00	NAA40, CTBP1, KMT2A, KANSL1, TRRAP, RUVBL1, BRCA2, NAA60, ACTL6A, MEAF6, EP300, DMAP1, EP400, BEND3, KAT2A, PHF20, USP22, KAT8, SMARCB1
regulation of cellular response to stress	92 of 1741 genes, 5.3%	629 of 19499 genes, 3.2%	0.00785	0.00%	0.00	CDK9, ERCC1, PAWR, PIAS4, UBXN1, CCAR2, USP14, CHEK1, STK24, NUP93, EP300, TRIM28, HTRA2, AKT1, CDK6, UBQLN1, SMYD2, MIF, YPEL3, WHSC1, FKBP4, PRMT1, MINK1, BID, SETMAR, MEN1, MAP3K9, CRY1, NUP85, NUP62, SEMA4C, TRAP1, MAP4K4, HRAS, HMGCR, GNB2L1, UBE2V2, TAOK1, HMGB1, PRKDC, PCNA, BCL2L1, RPS3, GPS2, UIMC1, INPP5F, HSP90AB1, EIF4G1, UBAC2, HMGA1, CREBBP, RAD51, BAD, FOXM1, RAE1, SPIDR, TERF2, BA…
posttranscriptional gene silencing by RNA	28 of 1741 genes, 1.6%	119 of 19499 genes, 0.6%	0.00789	0.00%	0.00	XPO5, NUP62, RAE1, EIF6, TNRC6A, POLR2D, POLR2A, CNOT6, METTL3, WTIP, RAN, NUP93, HNRNPA2B1, MAP2K2, POLR2E, AJUBA, HIST1H4J, SEH1L, C9orf114, CELF1, SRRT, EIF4G1, POLR2H, NCOR1, NCOR2, AGO3, SMAD2, NUP85
signal transduction in response to DNA damage	30 of 1741 genes, 1.7%	133 of 19499 genes, 0.7%	0.00873	0.00%	0.00	TFDP2, PLK3, FOXM1, CDK1, TNKS1BP1, E2F8, CNOT6, BRCA2, PIDD1, CHEK1, CNOT6L, BAX, AURKA, PRKDC, PCNA, CNOT3, MDM4, EP300, KAT5, CENPJ, SMYD2, PRPF19, MIF, CNOT2, UIMC1, PRMT1, CARM1, BID, CASP2, PCBP4
gene silencing by miRNA	27 of 1741 genes, 1.6%	113 of 19499 genes, 0.6%	0.00879	0.00%	0.00	XPO5, NUP62, RAE1, EIF6, TNRC6A, POLR2D, POLR2A, CNOT6, METTL3, WTIP, RAN, NUP93, HNRNPA2B1, MAP2K2, POLR2E, AJUBA, HIST1H4J, SEH1L, C9orf114, SRRT, EIF4G1, POLR2H, NCOR1, NCOR2, AGO3, SMAD2, NUP85
negative regulation of protein catabolic process	27 of 1741 genes, 1.6%	113 of 19499 genes, 0.6%	0.00879	0.00%	0.00	VPS35, PSEN1, UBXN1, CCAR2, WAC, RELA, BAG6, USP14, SMARCC1, CTSA, SERPINE2, BANP, GLTSCR2, FLNA, MDM4, SF3B3, SNRNP70, CLEC16A, EFNA1, RPL23, N4BP1, PIN1, HSP90AB1, UBAC2, SENP1, UBE2G2, USP19
DNA replication initiation	15 of 1741 genes, 0.9%	42 of 19499 genes, 0.2%	0.00881	0.00%	0.00	POLA2, MCM3, MCM7, MCM5, POLE2, MCM4, CDT1, CCNE2, MCM2, POLE, ORC6, CDC34, GINS2, CDC6, CDC7
microtubule-based process	102 of 1741 genes, 5.9%	720 of 19499 genes, 3.7%	0.00943	0.00%	0.00	TUBGCP3, GNAI1, SKA2, MARK4, MAP4, IFT46, KLHL42, CDC20, CHEK1, BIRC5, WEE1, IFT140, BCAS3, AURKA, PCM1, FOPNL, CEP250, MYH10, STMN1, CENPJ, PPP2R4, MYO1E, KAT2A, FKBP4, RANBP3, BICD1, AP2M1, TUBA1C, STMN3, TUBB, PLK3, NUP62, CCDC88C, AP2A2, DYNC1LI1, CSNK1D, TAOK1, KLC2, MARK3, TTL, KIFC2, DNAL4, RCC1, RPS3, RBM14, SPAST, MYO9A, FBXO5, KATNB1, XPO1, CKAP2, RAE1, CDK1, CKAP5, PEX14, RAC1, GAPDH, …
posttranscriptional gene silencing	28 of 1741 genes, 1.6%	120 of 19499 genes, 0.6%	0.00943	0.00%	0.00	XPO5, NUP62, RAE1, EIF6, TNRC6A, POLR2D, POLR2A, CNOT6, METTL3, WTIP, RAN, NUP93, HNRNPA2B1, MAP2K2, POLR2E, AJUBA, HIST1H4J, SEH1L, C9orf114, CELF1, SRRT, EIF4G1, POLR2H, NCOR1, NCOR2, AGO3, SMAD2, NUP85
positive regulation of DNA biosynthetic process	19 of 1741 genes, 1.1%	64 of 19499 genes, 0.3%	0.00967	0.00%	0.00	RFC5, PNKP, HNRNPA1, AURKB, RFC2, CCT5, CCT6A, CCT3, HNRNPA2B1, ACD, CCT2, CTNNB1, ARRB2, CCT4, NAF1, CCT7, MAPKAPK5, HSP90AB1, CHTF18
